# Supplementary material for: Gene expression profiling of the early pathogenesis of wooden breast disease in commercial broiler chickens using RNA-sequencing
Source: PLoS One. 2018 Dec 5;13(12):e0207346. doi: 10.1371/journal.pone.0207346 (PMC6281187; doi:10.1371/journal.pone.0207346)
Supplement: S1 Table — (XLSX) [file pone.0207346.s002.xlsx]

## Sheet: Sheet1
	Muscle Biopsy sample selection criterior for chickens at Week 2 and week 4 of age
Parameters	Unaffected	Affected
Gross changes	No lesions	Multifocal to diffuce pallor, petechial to ecchmotic hemaorrhage, multifocal edema
Gross evaluations (gWBD score)	0 to 1	≥ 3
Microscopic WBD score	0 to 2	≥ 2
Body weight (g)	2396 to 3605	2730 to 3647
	Muscle Biopsy sample selection criterior for chickens at week 3 of age
Parameters	Unaffected	Moderate	Severe
Gross changes	No lesions	Localized pallor, petechial hemorrhage, subcutaneous edema	Multifocal to diffuce pallor, petechial to ecchmotic hemaorrhage, multifocal edema
Gross evaluations (gWBD score)	0	0 to 2	≥ 3
Microscopic WBD score	0 to 2	2 to 3	≥ 3
Body weight (g)	2747 to 2965	3431 to 3555	2965 to 3883
