# Supplementary material for: Gene expression profiling of the early pathogenesis of wooden breast disease in commercial broiler chickens using RNA-sequencing
Source: PLoS One. 2018 Dec 5;13(12):e0207346. doi: 10.1371/journal.pone.0207346 (PMC6281187; doi:10.1371/journal.pone.0207346)
Supplement: S2 Table — (XLSX) [file pone.0207346.s003.xlsx]

## Sheet: Sheet1
Weeks	total number of genes	Ensembl Gene ID	Gene symbol	Gene name	log2(fold_change)Week2	Directionality_week2	log2(fold_change)_week3	Directionality week3	Matching directionality week 2 and 3
Overlapping genes (week 2 and 3 old)	15	ENSGALG00000006544	SRPK3	SRSF protein kinase 3	-0.66	down	-0.476599	down	yes
		ENSGALG00000034528	SNTB1	syntrophin beta 1	0.65	up	0.5869	up	yes
		ENSGALG00000004420	SDK1	sidekick cell adhesion molecule 1	-1.09	down	-0.511598	down	yes
		ENSGALG00000044975	KY	kyphoscoliosis peptidase	-0.86	down	-0.732492	down	yes
		ENSGALG00000042351	PIK3R6	phosphoinositide-3-kinase regulatory subunit 6	-0.87	down	-0.531795	down	yes
		ENSGALG00000030512	–	–	-0.86	down	-0.927086	down	yes
		ENSGALG00000011376	ANKRD9	ankyrin repeat domain 9	-0.64	down	-0.527389	down	yes
		ENSGALG00000015908	COL12A1	collagen type XII alpha 1 chain	0.77	up	1.05238	up	yes
		ENSGALG00000033700	CA3A	carbonic anhydrase 3A	1.08	up	2.04624	up	yes
		ENSGALG00000031835	TMEM68	transmembrane protein 68	-0.82	down	1.18658	up	no
		ENSGALG00000027874	CHAC1	ChaC glutathione specific gamma-glutamylcyclotransferase 1	0.84	up	-2.91496	down	no
		ENSGALG00000001169	CRB2	crumbs 2, cell polarity complex component	1.45	up	-0.556783	down	no
		ENSGALG00000043694	RAPGEF4	Rap guanine nucleotide exchange factor 4	-1.57	down	1.98276	up	no
		ENSGALG00000008424	CALML3	calmodulin like 3	-0.94	down	8.7408	up	no
		ENSGALG00000014505	FGFBP1	fibroblast growth factor binding protein 1	-1.48	down	7.16284	up	no
Unique genes week 2 old	26	ENSGALG00000025887	ATF3	activating transcription factor 3	0.82	up	–	–	–
		ENSGALG00000015128	AQP4	aquaporin 4	0.8	up	–	–	–
		ENSGALG00000008415	ALS2	amyotrophic lateral sclerosis 2 (juvenile)	0.58	up	–	–	–
		ENSGALG00000043625	–	–	0.63	up	–	–	–
		ENSGALG00000006491	ANKRD1	ankyrin repeat domain 1	0.87	up	–	–	–
		ENSGALG00000034067	FMOD	fibromodulin	0.66	up	–	–	–
		ENSGALG00000041266	CNN1	calponin 1	0.68	up	–	–	–
		ENSGALG00000044239	–	–	0.8	up	–	–	–
		ENSGALG00000013035	SBK2	SH3 domain binding kinase family member 2	0.74	up	–	–	–
		ENSGALG00000010881	ASB2	ankyrin repeat and SOCS box containing 2	0.56	up	–	–	–
		ENSGALG00000014268	CHRNA9	cholinergic receptor nicotinic alpha 9 subunit	0.79	up	–	–	–
		ENSGALG00000034204	–	–	5.22	up	–	–	–
		ENSGALG00000005024	EFCC1	EF-hand and coiled-coil domain containing 1	1.02	up	–	–	–
		ENSGALG00000042345	–	–	-0.78	down	–	–	–
		ENSGALG00000009845	GJD2	gap junction protein delta 2	-1.08	down	–	–	–
		ENSGALG00000019175	LOC418544	cystathionine beta-synthase-like	-1.03	down	–	–	–
		ENSGALG00000028598	SERPINA3/4L	serpin A3-4-like	-1.53	down	–	–	–
		ENSGALG00000016859	METTL21EP	methyltransferase like 21E, pseudogene	-0.75	down	–	–	–
		ENSGALG00000034876	PDP1	pyruvate dehyrogenase phosphatase catalytic subunit 1	-0.54	down	–	–	–
		ENSGALG00000020486	–	–	-1.38	down	–	–	–
		ENSGALG00000041078	MID1IP1	MID1 interacting protein 1	-0.61	down	–	–	–
		ENSGALG00000023933	G0S2	G0/G1 switch 2	-0.86	down	–	–	–
		ENSGALG00000028115	SFN	stratifin	-0.81	down	–	–	–
		ENSGALG00000013740	SLC20A1	solute carrier family 20 member 1	-0.75	down	–	–	–
		ENSGALG00000028318	CDKN1A	cyclin dependent kinase inhibitor 1A	-0.6	down	–	–	–
		ENSGALG00000002108	EVPL	envoplakin	-0.91	down	–	–	–
Unique genes week 3 old	603	ENSGALG00000035498	INPP5D	inositol polyphosphate-5-phosphatase D	–	–	0.89	up	–
		ENSGALG00000012462	KIF5C	kinesin family member 5C	–	–	1.32	up	–
		ENSGALG00000001407	ADAMTS15	ADAM metallopeptidase with thrombospondin type 1 motif, 15	–	–	0.55	up	–
		ENSGALG00000008525	ABHD12	abhydrolase domain containing 12	–	–	0.5	up	–
		ENSGALG00000015346	NFKBIZ	NFKB inhibitor zeta	–	–	1.01	up	–
		ENSGALG00000006453	TF	transferrin (ovotransferrin)	–	–	1.17	up	–
		ENSGALG00000005076	GUCY1B4	guanylate cyclase 1, soluble, beta 4	–	–	0.92	up	–
		ENSGALG00000039876	–	–	–	–	8.1	up	–
		ENSGALG00000003273	HSDL1	hydroxysteroid dehydrogenase like 1	–	–	0.77	up	–
		ENSGALG00000037402	CTGF	connective tissue growth factor	–	–	0.79	up	–
		ENSGALG00000026152	GBP4L; GBP	guanylate-binding protein 4-like	–	–	0.67	up	–
		ENSGALG00000037525	FGFRL1	fibroblast growth factor receptor-like 1	–	–	0.6	up	–
		ENSGALG00000029526	–	–	–	–	7.53	up	–
		ENSGALG00000015573	FHL5	four and a half LIM domains 5	–	–	0.86	up	–
		ENSGALG00000001446	GSN	gelsolin	–	–	0.47	up	–
		ENSGALG00000003550	ARHGAP40	Rho GTPase activating protein 40	–	–	1.08	up	–
		ENSGALG00000003475	ACLY	ATP citrate lyase	–	–	0.49	up	–
		ENSGALG00000015253	COL8A1	collagen type VIII alpha 1 chain	–	–	0.63	up	–
		ENSGALG00000004771	C1QB	complement C1q B chain	–	–	1	up	–
		ENSGALG00000037511	CNR1	cannabinoid receptor 1	–	–	0.58	up	–
		ENSGALG00000042360	TRIM29	tripartite motif containing 29	–	–	7.36	up	–
		ENSGALG00000039585	–	–	–	–	8.41	up	–
		ENSGALG00000011803	EMP1	epithelial membrane protein 1	–	–	1.08	up	–
		ENSGALG00000040620	LSAMP	limbic system-associated membrane protein	–	–	1.13	up	–
		ENSGALG00000016388	KLHL34	kelch like family member 34	–	–	0.69	up	–
		ENSGALG00000010108	C4H4orf33	chromosome 4 C4orf33 homolog	–	–	0.84	up	–
		ENSGALG00000034399	–	–	–	–	0.68	up	–
		ENSGALG00000014561	PTPN6	protein tyrosine phosphatase, non-receptor type 6	–	–	1.12	up	–
		ENSGALG00000004859	ZNFX1	zinc finger NFX1-type containing 1	–	–	0.63	up	–
		ENSGALG00000043118	ATP10A	ATPase phospholipid transporting 10A (putative)	–	–	0.75	up	–
		ENSGALG00000012873	SERPINB5	serpin family B member 5	–	–	7.35	up	–
		ENSGALG00000008805	LMOD2	leiomodin 2	–	–	1.15	up	–
		ENSGALG00000005294	PPFIBP2	PPFIA binding protein 2	–	–	0.74	up	–
		ENSGALG00000039705	GFPT2	glutamine-fructose-6-phosphate transaminase 2	–	–	0.89	up	–
		ENSGALG00000029766	ITGB5	integrin subunit beta 5	–	–	0.47	up	–
		ENSGALG00000043734	LIPG	lipase G, endothelial type	–	–	0.72	up	–
		ENSGALG00000029669	C1QC	complement C1q C chain	–	–	1.23	up	–
		ENSGALG00000005283	SLC25A36	solute carrier family 25 member 36	–	–	0.46	up	–
		ENSGALG00000007511	ITGB2	integrin subunit beta 2	–	–	1.2	up	–
		ENSGALG00000003770	ANXA2	annexin A2	–	–	0.53	up	–
		ENSGALG00000015544	ALDOB	aldolase, fructose-bisphosphate B	–	–	1.79	up	–
		ENSGALG00000029429	TGFBI	transforming growth factor beta induced	–	–	0.75	up	–
		ENSGALG00000016325	GSTA3	glutathione S-transferase alpha 3	–	–	1.57	up	–
		ENSGALG00000043064	EXFABP	extracellular fatty acid-binding protein	–	–	1.9	up	–
		ENSGALG00000026077	ALDOC	aldolase, fructose-bisphosphate C	–	–	0.47	up	–
		ENSGALG00000011404	HOPX	HOP homeobox	–	–	0.87	up	–
		ENSGALG00000045617	BAALC	brain and acute leukemia, cytoplasmic	–	–	1.48	up	–
		ENSGALG00000008860	LONRF3	LON peptidase N-terminal domain and ring finger 3	–	–	0.52	up	–
		ENSGALG00000011350	NEGR1	neuronal growth regulator 1	–	–	1.13	up	–
		ENSGALG00000012420	LGALS1	galectin 1	–	–	1.04	up	–
		ENSGALG00000032413	NADK	NAD kinase	–	–	0.51	up	–
		ENSGALG00000005512	KIAA1671	KIAA1671	–	–	0.52	up	–
		ENSGALG00000026884	PINLYP	phospholipase A2 inhibitor and LY6/PLAUR domain containing	–	–	1.19	up	–
		ENSGALG00000015677	SUSD1	sushi domain containing 1	–	–	0.85	up	–
		ENSGALG00000026613	–	–	–	–	1.3	up	–
		ENSGALG00000005120	–	–	–	–	0.49	up	–
		ENSGALG00000004594	CD74	CD74 molecule	–	–	0.52	up	–
		ENSGALG00000014718	MAP3K1	mitogen-activated protein kinase kinase kinase 1	–	–	0.88	up	–
		ENSGALG00000015721	SVEP1	sushi, von Willebrand factor type A, EGF and pentraxin domain containing 1	–	–	0.44	up	–
		ENSGALG00000005140	RRAD	RRAD, Ras related glycolysis inhibitor and calcium channel regulator	–	–	1.07	up	–
		ENSGALG00000008127	SPI1	Spi-1 proto-oncogene	–	–	0.87	up	–
		ENSGALG00000008298	LRRC17	leucine rich repeat containing 17	–	–	0.62	up	–
		ENSGALG00000005788	FARP2	FERM, ARH/RhoGEF and pleckstrin domain protein 2	–	–	0.78	up	–
		ENSGALG00000033207	HIBADH	3-hydroxyisobutyrate dehydrogenase	–	–	0.43	up	–
		ENSGALG00000003578	FN1	fibronectin 1	–	–	0.59	up	–
		ENSGALG00000009303	ENAH	enabled homolog (Drosophila)	–	–	0.59	up	–
		ENSGALG00000002555	RET	ret proto-oncogene	–	–	0.72	up	–
		ENSGALG00000003717	MYO9B	myosin IXB	–	–	0.53	up	–
		ENSGALG00000011991	MYOZ2	myozenin 2	–	–	0.6	up	–
		ENSGALG00000015233	ATP1B1	ATPase Na+/K+ transporting subunit beta 1	–	–	0.49	up	–
		ENSGALG00000040759	CPXM1	carboxypeptidase X, M14 family member 1	–	–	0.57	up	–
		ENSGALG00000008439	CD36	CD36 molecule	–	–	0.56	up	–
		ENSGALG00000041826	S100A6	S100 calcium binding protein A6	–	–	1.02	up	–
		ENSGALG00000011099	FAP	fibroblast activation protein alpha	–	–	0.62	up	–
		ENSGALG00000005670	SLMAP	sarcolemma associated protein	–	–	0.52	up	–
		ENSGALG00000001962	PTBP1	polypyrimidine tract binding protein 1	–	–	0.43	up	–
		ENSGALG00000016954	RGCC	regulator of cell cycle	–	–	0.92	up	–
		ENSGALG00000033694	GILT	IFI30, lysosomal thiol reductase	–	–	1.03	up	–
		ENSGALG00000005521	PER2	period circadian clock 2	–	–	0.49	up	–
		ENSGALG00000005638	IL2RG	interleukin 2 receptor subunit gamma	–	–	0.81	up	–
		ENSGALG00000023772	HSPB7	heat shock protein family B (small) member 7	–	–	0.83	up	–
		ENSGALG00000041693	–	–	–	–	1.27	up	–
		ENSGALG00000006025	XIRP1	xin actin binding repeat containing 1	–	–	0.49	up	–
		ENSGALG00000032190	MICAL1	microtubule associated monooxygenase, calponin and LIM domain containing 1	–	–	1.13	up	–
		ENSGALG00000006583	LSP1	lymphocyte-specific protein 1	–	–	0.43	up	–
		ENSGALG00000039080	CD44	CD44 molecule (Indian blood group)	–	–	1.24	up	–
		ENSGALG00000043051	CLU	clusterin	–	–	0.7	up	–
		ENSGALG00000006425	SLC6A6	solute carrier family 6 member 6	–	–	0.96	up	–
		ENSGALG00000012061	GPD1L2	glycerol-3-phosphate dehydrogenase 1-like 2	–	–	1.27	up	–
		ENSGALG00000036686	PLTP	phospholipid transfer protein	–	–	1.41	up	–
		ENSGALG00000033525	–	–	–	–	7.93	up	–
		ENSGALG00000045115	FCER2	Fc fragment of IgE receptor II	–	–	1.6	up	–
		ENSGALG00000009601	NELL2	neural EGFL like 2	–	–	1.38	up	–
		ENSGALG00000015307	ABI3BP	ABI family member 3 binding protein	–	–	0.87	up	–
		ENSGALG00000016636	ARSH	arylsulfatase family, member H	–	–	0.72	up	–
		ENSGALG00000007128	SH3BGRL	SH3 domain binding glutamate rich protein like	–	–	0.49	up	–
		ENSGALG00000002637	RBP7	retinol binding protein 7	–	–	1.71	up	–
		ENSGALG00000045159	–	–	–	–	0.82	up	–
		ENSGALG00000044388	–	–	–	–	3.05	up	–
		ENSGALG00000037675	COL14A1	collagen type XIV alpha 1 chain	–	–	0.73	up	–
		ENSGALG00000007358	CILP	cartilage intermediate layer protein	–	–	0.63	up	–
		ENSGALG00000044326			–	–	0.95	up	–
		ENSGALG00000004438	ARSB	arylsulfatase B	–	–	1.02	up	–
		ENSGALG00000006563	SEMA3D	semaphorin 3D	–	–	0.87	up	–
		ENSGALG00000026928	KLF4	Kruppel like factor 4	–	–	1.34	up	–
		ENSGALG00000014910	COLEC12	collectin subfamily member 12	–	–	0.72	up	–
		ENSGALG00000034500	CIDEA	cell death-inducing DFFA-like effector a	–	–	1.05	up	–
		ENSGALG00000014603	C1S	complement C1s	–	–	0.9	up	–
		ENSGALG00000044619	–	–	–	–	0.72	up	–
		ENSGALG00000015433	ABCA1	ATP-binding cassette, sub-family A (ABC1), member 1	–	–	0.7	up	–
		ENSGALG00000002955	ADAMTSL2	ADAMTS like 2	–	–	0.52	up	–
		ENSGALG00000014516	CPEB2	cytoplasmic polyadenylation element binding protein 2	–	–	1.2	up	–
		ENSGALG00000016867	ITGBL1	integrin subunit beta like 1	–	–	1.35	up	–
		ENSGALG00000012395	PLEKHG1	pleckstrin homology and RhoGEF domain containing G1	–	–	0.7	up	–
		ENSGALG00000037136	RPS6KA1L	ribosomal protein S6 kinase A1-like	–	–	0.63	up	–
		ENSGALG00000014978	IQGAP2	IQ motif containing GTPase activating protein 2	–	–	1.21	up	–
		ENSGALG00000003932	SDC4	syndecan 4	–	–	0.68	up	–
		ENSGALG00000006756	LBP	lipopolysaccharide binding protein	–	–	0.71	up	–
		ENSGALG00000032746	ENPP2	ectonucleotide pyrophosphatase/phosphodiesterase 2	–	–	0.92	up	–
		ENSGALG00000007324	TP63	tumor protein p63	–	–	0.8	up	–
		ENSGALG00000043779	–	–	–	–	0.76	up	–
		ENSGALG00000026525	CEBPA	CCAAT/enhancer binding protein alpha	–	–	1.37	up	–
		ENSGALG00000005505	PIK3CB	phosphatidylinositol-4,5-bisphosphate 3-kinase catalytic subunit beta	–	–	0.66	up	–
		ENSGALG00000016986	LCP1	lymphocyte cytosolic protein 1	–	–	1.06	up	–
		ENSGALG00000015148	ANXA1	annexin A1	–	–	0.72	up	–
		ENSGALG00000012783	MYBPC1	myosin binding protein C, slow type	–	–	1.11	up	–
		ENSGALG00000009626	THBS1	thrombospondin 1	–	–	1.18	up	–
		ENSGALG00000035803	THRSP	thyroid hormone responsive	–	–	1.65	up	–
		ENSGALG00000013098	MGST1	microsomal glutathione S-transferase 1	–	–	0.87	up	–
		ENSGALG00000010158	KANK1	KN motif and ankyrin repeat domains 1	–	–	0.6	up	–
		ENSGALG00000005589	SYNGR3	synaptogyrin 3	–	–	0.78	up	–
		ENSGALG00000007539	ANKRD2	ankyrin repeat domain 2	–	–	1.57	up	–
		ENSGALG00000039461	TNFRSF1A	TNF receptor superfamily member 1A	–	–	0.55	up	–
		ENSGALG00000043618	SLC40A1	solute carrier family 40 member 1	–	–	0.57	up	–
		ENSGALG00000023689	ASS1	argininosuccinate synthase 1	–	–	0.87	up	–
		ENSGALG00000028536	MPEG1	macrophage expressed 1	–	–	0.95	up	–
		ENSGALG00000017204	SESN3	sestrin 3	–	–	0.81	up	–
		ENSGALG00000010203	–	–	–	–	0.78	up	–
		ENSGALG00000035842	SLC37A2	solute carrier family 37 (glucose-6-phosphate transporter), member 2	–	–	1.23	up	–
		ENSGALG00000046316	C27H17ORF105	chromosome 27 open reading frame, human C17orf105	–	–	0.89	up	–
		ENSGALG00000003283	COMP	cartilage oligomeric matrix protein	–	–	0.91	up	–
		ENSGALG00000007777	SLC39A10	solute carrier family 39 member 10	–	–	0.91	up	–
		ENSGALG00000028037	FOS	Fos proto-oncogene, AP-1 transcription factor subunit	–	–	1.44	up	–
		ENSGALG00000007996	ANKRD44	ankyrin repeat domain 44	–	–	0.64	up	–
		ENSGALG00000002739	INPP5K	inositol polyphosphate-5-phosphatase K	–	–	0.57	up	–
		ENSGALG00000031117	STK17A	serine/threonine kinase 17a	–	–	1.08	up	–
		ENSGALG00000008661	CYR61	cysteine rich angiogenic inducer 61	–	–	0.79	up	–
		ENSGALG00000006190	FHL1	four and a half LIM domains 1	–	–	1.79	up	–
		ENSGALG00000027165	RSFR	leukocyte ribonuclease A-2	–	–	1.16	up	–
		ENSGALG00000007078	ENTPD1	ectonucleoside triphosphate diphosphohydrolase 1	–	–	0.78	up	–
		ENSGALG00000038579	KRT71; KRT75L1	keratin 71	–	–	7.8	up	–
		ENSGALG00000004614	NPL	N-acetylneuraminate pyruvate lyase	–	–	0.98	up	–
		ENSGALG00000029811	BMPER	BMP binding endothelial regulator	–	–	1.02	up	–
		ENSGALG00000035856	CD48	CD48 molecule	–	–	1.25	up	–
		ENSGALG00000036057	–	–	–	–	0.52	up	–
		ENSGALG00000012338	BDH2	3-hydroxybutyrate dehydrogenase, type 2	–	–	0.68	up	–
		ENSGALG00000017398	–	–	–	–	8.15	up	–
		ENSGALG00000005135	SERPINE2	serpin family E member 2	–	–	0.67	up	–
		ENSGALG00000023872	FAM129B	family with sequence similarity 129 member B	–	–	0.46	up	–
		ENSGALG00000001571	MYO1F	myosin IF	–	–	0.93	up	–
		ENSGALG00000017185	TMEM123	transmembrane protein 123	–	–	0.8	up	–
		ENSGALG00000041834	AEBP1	AE binding protein 1	–	–	0.48	up	–
		ENSGALG00000041298	–	–	–	–	0.81	up	–
		ENSGALG00000023953	LOC419851	complement component 4 binding protein, alpha chain	–	–	1.17	up	–
		ENSGALG00000038636	LAPTM5	lysosomal protein transmembrane 5	–	–	1	up	–
		ENSGALG00000027232	C1QTNF2	C1q and tumor necrosis factor related protein 2	–	–	0.57	up	–
		ENSGALG00000033635	PTGS2	prostaglandin-endoperoxide synthase 2	–	–	1.17	up	–
		ENSGALG00000032854	ACP5	acid phosphatase 5, tartrate resistant	–	–	0.85	up	–
		ENSGALG00000009421	SRSF5	serine and arginine rich splicing factor 5	–	–	0.45	up	–
		ENSGALG00000033672	LOC101747821; LOC107055522	uncharacterized LOC101747821	–	–	2.13	up	–
		ENSGALG00000046358	FBLN7	fibulin 7	–	–	0.75	up	–
		ENSGALG00000006751	THY1	Thy-1 cell surface antigen	–	–	0.44	up	–
		ENSGALG00000030038	C3	complement C3	–	–	1.08	up	–
		ENSGALG00000021139	IGLL1	immunoglobulin lambda-like polypeptide 1	–	–	1.8	up	–
		ENSGALG00000020260	PGRMC1	progesterone receptor membrane component 1	–	–	0.64	up	–
		ENSGALG00000028821	GLIPR2	GLI pathogenesis related 2	–	–	0.51	up	–
		ENSGALG00000014071	–	–	–	–	0.61	up	–
		ENSGALG00000016285	GK	glycerol kinase	–	–	0.91	up	–
		ENSGALG00000031275	TUBB6	tubulin beta 6 class V	–	–	0.47	up	–
		ENSGALG00000007669	EGR1	early growth response 1	–	–	1.01	up	–
		ENSGALG00000002987	SERPINF2	serpin family F member 2	–	–	1.35	up	–
		ENSGALG00000012802	F13A1	coagulation factor XIII A chain	–	–	0.85	up	–
		ENSGALG00000021569	C1QA	complement C1q A chain	–	–	1.19	up	–
		ENSGALG00000001837	ORAI2	ORAI calcium release-activated calcium modulator 2	–	–	0.63	up	–
		ENSGALG00000009523	CNTN1	contactin 1	–	–	0.85	up	–
		ENSGALG00000030781	CA2	carbonic anhydrase 2	–	–	0.79	up	–
		ENSGALG00000024488	CD99	CD99 molecule	–	–	0.79	up	–
		ENSGALG00000014659	C1R	complement C1r	–	–	0.64	up	–
		ENSGALG00000046616	CHGB	chromogranin B	–	–	1.02	up	–
		ENSGALG00000008057	LLGL2	LLGL2, scribble cell polarity complex component	–	–	0.61	up	–
		ENSGALG00000013929	PDGFRA	platelet-derived growth factor receptor, alpha polypeptide	–	–	0.81	up	–
		ENSGALG00000011740	MGP	matrix Gla protein	–	–	0.51	up	–
		ENSGALG00000005739	SCD	stearoyl-CoA desaturase	–	–	0.62	up	–
		ENSGALG00000016635	MXRA5	matrix remodeling associated 5	–	–	0.73	up	–
		ENSGALG00000032974	ADAMTS2	ADAM metallopeptidase with thrombospondin type 1 motif 2	–	–	0.6	up	–
		ENSGALG00000015624	VCAN	versican	–	–	0.8	up	–
		ENSGALG00000016927	KLF5	Kruppel like factor 5	–	–	0.82	up	–
		ENSGALG00000005475	RHOGL	rho-related GTP-binding protein RhoG-like	–	–	0.6	up	–
		ENSGALG00000012541	MB	myoglobin	–	–	0.9	up	–
		ENSGALG00000040360	DUSP1	dual specificity phosphatase 1	–	–	0.59	up	–
		ENSGALG00000036787	HSD17B12	hydroxysteroid (17-beta) dehydrogenase 12	–	–	0.74	up	–
		ENSGALG00000004044	CSRP3	cysteine and glycine rich protein 3	–	–	1.94	up	–
		ENSGALG00000043654	–	–	–	–	1.8	up	–
		ENSGALG00000011426	RNASET2	ribonuclease T2	–	–	0.87	up	–
		ENSGALG00000017046	POSTN	periostin	–	–	0.82	up	–
		ENSGALG00000042814	MCRIP1	MAPK regulated corepressor interacting protein 1	–	–	0.47	up	–
		ENSGALG00000017179	PDGFD	platelet derived growth factor D	–	–	0.64	up	–
		ENSGALG00000009846	BBS5	Bardet-Biedl syndrome 5	–	–	0.7	up	–
		ENSGALG00000013218	C3AR1	complement C3a receptor 1	–	–	1.21	up	–
		ENSGALG00000035112	–	–	–	–	1.07	up	–
		ENSGALG00000010926	SPP1	secreted phosphoprotein 1	–	–	2.82	up	–
		ENSGALG00000016728	RP2	retinitis pigmentosa 2 (X-linked recessive)	–	–	0.6	up	–
		ENSGALG00000042744	RGS2	regulator of G-protein signaling 2	–	–	0.81	up	–
		ENSGALG00000005209	AQP1	aquaporin 1	–	–	0.92	up	–
		ENSGALG00000006401	OSBPL5	oxysterol binding protein like 5	–	–	0.62	up	–
		ENSGALG00000012801	LY86	lymphocyte antigen 86	–	–	0.85	up	–
		ENSGALG00000014412	CSTA	cystatin A	–	–	1.32	up	–
		ENSGALG00000030025	FABP4	fatty acid binding protein 4	–	–	1.42	up	–
		ENSGALG00000014585	CCL26	C-C motif chemokine ligand 26	–	–	1.35	up	–
		ENSGALG00000045085	IFIT5	interferon induced protein with tetratricopeptide repeats 5	–	–	1.01	up	–
		ENSGALG00000011663	FNDC1	fibronectin type III domain containing 1	–	–	0.43	up	–
		ENSGALG00000005668	WSB1	WD repeat and SOCS box containing 1	–	–	0.44	up	–
		ENSGALG00000007357	BCL6	B-cell CLL/lymphoma 6	–	–	0.83	up	–
		ENSGALG00000002283	MAPKAPK3	mitogen-activated protein kinase-activated protein kinase 3	–	–	0.52	up	–
		ENSGALG00000015425	LPL	lipoprotein lipase	–	–	0.99	up	–
		ENSGALG00000007354	CIT	citron rho-interacting serine/threonine kinase	–	–	0.63	up	–
		ENSGALG00000014835	C7	complement C7	–	–	1.23	up	–
		ENSGALG00000044476	–	–	–	–	1.28	up	–
		ENSGALG00000023622	AVD	avidin	–	–	1.13	up	–
		ENSGALG00000002431	CFH	complement factor H	–	–	0.63	up	–
		ENSGALG00000030432	RASSF2	Ras association domain family member 2	–	–	0.71	up	–
		ENSGALG00000003923	COL6A3	collagen type VI alpha 3 chain	–	–	0.73	up	–
		ENSGALG00000019157	SMPX	small muscle protein, X-linked	–	–	0.64	up	–
		ENSGALG00000001740	MGAT5B	mannosyl (alpha-1,6-)-glycoprotein beta-1,6-N-acetyl-glucosaminyltransferase, isozyme B	–	–	0.92	up	–
		ENSGALG00000005725	CSF1R	colony stimulating factor 1 receptor	–	–	0.93	up	–
		ENSGALG00000004418	SSTR2	somatostatin receptor 2	–	–	1.67	up	–
		ENSGALG00000014261	UCHL1	ubiquitin C-terminal hydrolase L1	–	–	0.54	up	–
		ENSGALG00000033854	CSF1	colony stimulating factor 1	–	–	0.72	up	–
		ENSGALG00000015193	CCDC80	coiled-coil domain containing 80	–	–	0.49	up	–
		ENSGALG00000023395	PLIN1	perilipin 1	–	–	1.57	up	–
		ENSGALG00000008306	FGL2	fibrinogen like 2	–	–	0.88	up	–
		ENSGALG00000003113	RGS14	regulator of G-protein signaling 14	–	–	0.86	up	–
		ENSGALG00000039990	TNC	tenascin C	–	–	1.5	up	–
		ENSGALG00000028790	DNASE2B	deoxyribonuclease 2 beta	–	–	1.26	up	–
		ENSGALG00000039865	–	–	–	–	-0.74	down	–
		ENSGALG00000041327	TRIM55	tripartite motif containing 55	–	–	-0.4	down	–
		ENSGALG00000030847	FZD2	frizzled class receptor 2	–	–	-0.63	down	–
		ENSGALG00000028517	EIF1	eukaryotic translation initiation factor 1	–	–	-0.54	down	–
		ENSGALG00000043823	ECSIT	ECSIT signalling integrator	–	–	-0.48	down	–
		ENSGALG00000038102	TBRG4	transforming growth factor beta regulator 4	–	–	-0.45	down	–
		ENSGALG00000018946	LMOD3	leiomodin 3	–	–	-0.57	down	–
		ENSGALG00000037935	–	–	–	–	-0.48	down	–
		ENSGALG00000001593	UFD1L	ubiquitin fusion degradation 1 like (yeast)	–	–	-0.63	down	–
		ENSGALG00000037557	RYR1L1	ryanodine receptor 1-like 1	–	–	-0.52	down	–
		ENSGALG00000035879	ITGA7	integrin, alpha 7	–	–	-0.47	down	–
		ENSGALG00000041471	–	–	–	–	-0.46	down	–
		ENSGALG00000017681	POLR3K	RNA polymerase III subunit K	–	–	-0.66	down	–
		ENSGALG00000002033	NDUFB6	NADH:ubiquinone oxidoreductase subunit B6	–	–	-0.48	down	–
		ENSGALG00000001434	STOM	stomatin	–	–	-0.57	down	–
		ENSGALG00000013056	TUBA8A	tubulin alpha 8a	–	–	-0.42	down	–
		ENSGALG00000000164	MYBPH	myosin binding protein H	–	–	-0.9	down	–
		ENSGALG00000039315	MARS	methionyl-tRNA synthetase	–	–	-0.52	down	–
		ENSGALG00000008148	MYBPC3	myosin binding protein C, cardiac	–	–	-0.5	down	–
		ENSGALG00000032777	MAF1	MAF1 homolog, negative regulator of RNA polymerase III	–	–	-0.57	down	–
		ENSGALG00000038879	LOC107048987	putative methyltransferase DDB_G0268948	–	–	-0.97	down	–
		ENSGALG00000032922	GSTM2	glutathione S-transferase mu 2 (muscle)	–	–	-0.65	down	–
		ENSGALG00000030261	SMIM12	small integral membrane protein 12	–	–	-0.42	down	–
		ENSGALG00000003323	OSGIN1	oxidative stress induced growth inhibitor 1	–	–	-0.7	down	–
		ENSGALG00000003893	XPR1	xenotropic and polytropic retrovirus receptor 1	–	–	-0.49	down	–
		ENSGALG00000001412	SEMA7A	semaphorin 7A (John Milton Hagen blood group)	–	–	-0.55	down	–
		ENSGALG00000008475	ARRDC1	arrestin domain containing 1	–	–	-0.46	down	–
		ENSGALG00000011242	OBSL1	obscurin like 1	–	–	-0.56	down	–
		ENSGALG00000030925	LHPP	phospholysine phosphohistidine inorganic pyrophosphate phosphatase	–	–	-0.48	down	–
		ENSGALG00000039163	ARHGEF11	Rho guanine nucleotide exchange factor 11	–	–	-0.43	down	–
		ENSGALG00000000433	TUBA4A	tubulin alpha 4a	–	–	-0.68	down	–
		ENSGALG00000002207	ATP6V1G3	ATPase H+ transporting V1 subunit G3	–	–	-1.05	down	–
		ENSGALG00000029150	AK1	adenylate kinase 1	–	–	-0.64	down	–
		ENSGALG00000030027	MCAM	melanoma cell adhesion molecule	–	–	-0.41	down	–
		ENSGALG00000004442	PPA1	pyrophosphatase (inorganic) 1	–	–	-0.42	down	–
		ENSGALG00000030086	ATP5G2	ATP synthase, H+ transporting, mitochondrial Fo complex subunit C2 (subunit 9)	–	–	-0.48	down	–
		ENSGALG00000002157	RPS17	ribosomal protein S17	–	–	-0.53	down	–
		ENSGALG00000030985	MYH7B	myosin, heavy chain 7B, cardiac muscle, beta	–	–	-0.51	down	–
		ENSGALG00000005236	FARSB	phenylalanyl-tRNA synthetase beta subunit	–	–	-0.45	down	–
		ENSGALG00000045218	MYO18B	myosin XVIIIB	–	–	-0.45	down	–
		ENSGALG00000003357	FKBP8	FK506 binding protein 8	–	–	-0.44	down	–
		ENSGALG00000033446	COX5B	cytochrome c oxidase subunit 5B	–	–	-0.58	down	–
		ENSGALG00000031158	OAT	ornithine aminotransferase	–	–	-0.43	down	–
		ENSGALG00000041752	–	–	–	–	-1.01	down	–
		ENSGALG00000039030	–	–	–	–	-1.28	down	–
		ENSGALG00000034955	DCTN2	dynactin subunit 2	–	–	-0.44	down	–
		ENSGALG00000032537	UBL4A	ubiquitin like 4A	–	–	-0.59	down	–
		ENSGALG00000042309	CHURC1	churchill domain containing 1	–	–	-0.51	down	–
		ENSGALG00000002362	MANF	mesencephalic astrocyte derived neurotrophic factor	–	–	-0.46	down	–
		ENSGALG00000033185	TAZ	tafazzin	–	–	-0.48	down	–
		ENSGALG00000040098	–	–	–	–	-0.58	down	–
		ENSGALG00000030964	LRRC20	leucine rich repeat containing 20	–	–	-0.45	down	–
		ENSGALG00000027688	NDUFB4	NADH dehydrogenase (ubiquinone) 1 beta subcomplex, 4, 15kDa	–	–	-0.55	down	–
		ENSGALG00000024398	RPS28	ribosomal protein S28	–	–	-0.66	down	–
		ENSGALG00000040904	TUBA3E		–	–	-0.59	down	–
		ENSGALG00000031872	AGMAT	agmatinase	–	–	-1.32	down	–
		ENSGALG00000036283	RBM8A	RNA binding motif protein 8A	–	–	-0.47	down	–
		ENSGALG00000003529	SYNC	syncoilin, intermediate filament protein	–	–	-0.46	down	–
		ENSGALG00000029889	–	–	–	–	-0.5	down	–
		ENSGALG00000007054	TBC1D16	TBC1 domain family member 16	–	–	-0.48	down	–
		ENSGALG00000041762	STIM1	stromal interaction molecule 1	–	–	-0.42	down	–
		ENSGALG00000044468	–	–	–	–	-0.41	down	–
		ENSGALG00000006273	MYLK2	myosin light chain kinase 2	–	–	-0.6	down	–
		ENSGALG00000041086	MRPL15	mitochondrial ribosomal protein L15	–	–	-0.6	down	–
		ENSGALG00000028140	CNTFR	ciliary neurotrophic factor receptor	–	–	-0.69	down	–
		ENSGALG00000032619	SYPL2	synaptophysin like 2	–	–	-0.54	down	–
		ENSGALG00000004410	ANAPC16	anaphase promoting complex subunit 16	–	–	-0.64	down	–
		ENSGALG00000021364	FAM173A	family with sequence similarity 173 member A	–	–	-0.48	down	–
		ENSGALG00000003465	OCM2	oncomodulin 2	–	–	-1.09	down	–
		ENSGALG00000005849	PPDPF	pancreatic progenitor cell differentiation and proliferation factor	–	–	-0.91	down	–
		ENSGALG00000032910	–	–	–	–	-0.55	down	–
		ENSGALG00000031723	BANF1	barrier to autointegration factor 1	–	–	-0.57	down	–
		ENSGALG00000038400	TOMM40L	translocase of outer mitochondrial membrane 40 like	–	–	-0.42	down	–
		ENSGALG00000037065	SC5D	sterol-C5-desaturase	–	–	-0.57	down	–
		ENSGALG00000034025	ASIC1	acid sensing ion channel subunit 1	–	–	-0.59	down	–
		ENSGALG00000041453	–	–	–	–	-0.4	down	–
		ENSGALG00000006367	PCBD2	pterin-4 alpha-carbinolamine dehydratase 2	–	–	-0.53	down	–
		ENSGALG00000036502	CDIP1	cell death-inducing p53 target 1	–	–	-0.76	down	–
		ENSGALG00000031726	MAPRE3	microtubule associated protein RP/EB family member 3	–	–	-0.49	down	–
		ENSGALG00000031563	ECI1	enoyl-CoA delta isomerase 1	–	–	-0.43	down	–
		ENSGALG00000021692	–	–	–	–	-0.4	down	–
		ENSGALG00000033203	TRIM54	tripartite motif containing 54	–	–	-0.55	down	–
		ENSGALG00000003625	NDUFS5	NADH:ubiquinone oxidoreductase subunit S5	–	–	-0.55	down	–
		ENSGALG00000029687	SLC39A1	solute carrier family 39 member 1	–	–	-0.63	down	–
		ENSGALG00000016979	SLC25A30	solute carrier family 25 member 30	–	–	-0.5	down	–
		ENSGALG00000014155	OGDH	oxoglutarate dehydrogenase	–	–	-0.65	down	–
		ENSGALG00000030605	–	–	–	–	-0.57	down	–
		ENSGALG00000042213	AP1B1	adaptor related protein complex 1 beta 1 subunit	–	–	-0.43	down	–
		ENSGALG00000027665	SYNGR1	synaptogyrin 1	–	–	-0.5	down	–
		ENSGALG00000005465	NDUFB10	NADH:ubiquinone oxidoreductase subunit B10	–	–	-0.49	down	–
		ENSGALG00000034747	NAPA	NSF attachment protein alpha	–	–	-0.5	down	–
		ENSGALG00000037744	CACNA1S	calcium voltage-gated channel subunit alpha1 S	–	–	-0.5	down	–
		ENSGALG00000044705	–	–	–	–	-0.46	down	–
		ENSGALG00000006390	CRKL	CRK like proto-oncogene, adaptor protein	–	–	-0.43	down	–
		ENSGALG00000018942	NRGN	neurogranin (protein kinase C substrate, RC3)	–	–	-0.7	down	–
		ENSGALG00000042055	–	–	–	–	-0.56	down	–
		ENSGALG00000045668	–	–	–	–	-1.27	down	–
		ENSGALG00000029383	SLC25A11	solute carrier family 25 member 11	–	–	-0.5	down	–
		ENSGALG00000041030	LOC426023	poly(rC)-binding protein 2-like	–	–	-0.47	down	–
		ENSGALG00000012488	TST	thiosulfate sulfurtransferase	–	–	-0.5	down	–
		ENSGALG00000011783	HIST1H111L; HIST1H111R	histone cluster 1, H1.11L	–	–	-1.2	down	–
		ENSGALG00000003439	PLEKHM2	pleckstrin homology and RUN domain containing M2	–	–	-0.5	down	–
		ENSGALG00000030068	RAB3A	RAB3A, member RAS oncogene family	–	–	-0.7	down	–
		ENSGALG00000028872	TPT1	tumor protein, translationally-controlled 1	–	–	-0.53	down	–
		ENSGALG00000037172	IK	IK cytokine, down-regulator of HLA II	–	–	-0.51	down	–
		ENSGALG00000036212	–	–	–	–	-0.5	down	–
		ENSGALG00000042008	LOC107050491	glutathione S-transferase 2-like	–	–	-0.74	down	–
		ENSGALG00000030040	CDH15	cadherin 15	–	–	-0.5	down	–
		ENSGALG00000032223	CCDC97	coiled-coil domain containing 97	–	–	-0.6	down	–
		ENSGALG00000014988	POPDC2	popeye domain containing 2	–	–	-0.52	down	–
		ENSGALG00000026264	MAFA	MAF bZIP transcription factor A	–	–	-0.5	down	–
		ENSGALG00000029295	AZIN1	antizyme inhibitor 1	–	–	-0.41	down	–
		ENSGALG00000012998	WNT5B	Wnt family member 5B	–	–	-0.58	down	–
		ENSGALG00000039181	LOC107050083	RING finger protein 145-like	–	–	-0.48	down	–
		ENSGALG00000040713	VPS4A	vacuolar protein sorting 4 homolog A	–	–	-0.52	down	–
		ENSGALG00000030899	ATXN7L3	ataxin 7 like 3	–	–	-0.52	down	–
		ENSGALG00000002988	PHGDH	phosphoglycerate dehydrogenase	–	–	-0.84	down	–
		ENSGALG00000009691	ASB4	ankyrin repeat and SOCS box containing 4	–	–	-0.61	down	–
		ENSGALG00000040068	HSD17B10	hydroxysteroid (17-beta) dehydrogenase 10	–	–	-0.6	down	–
		ENSGALG00000002591	POLR2E	RNA polymerase II subunit E	–	–	-0.63	down	–
		ENSGALG00000035301			–	–	-0.47	down	–
		ENSGALG00000007758	OSBP2	oxysterol binding protein 2	–	–	-0.44	down	–
		ENSGALG00000040016	PPP1CA	protein phosphatase 1 catalytic subunit alpha	–	–	-0.59	down	–
		ENSGALG00000039420	TNPO3	transportin 3	–	–	-0.46	down	–
		ENSGALG00000045559	–	–	–	–	-1.46	down	–
		ENSGALG00000032893	SHISA4	shisa family member 4	–	–	-0.5	down	–
		ENSGALG00000008597	MRPL2	mitochondrial ribosomal protein L2	–	–	-0.5	down	–
		ENSGALG00000011649	ATG9A	autophagy related 9A	–	–	-0.45	down	–
		ENSGALG00000017330	RPS3	ribosomal protein S3	–	–	-0.5	down	–
		ENSGALG00000041685	CAPN1	calpain 1	–	–	-0.46	down	–
		ENSGALG00000023834	–	–	–	–	-0.6	down	–
		ENSGALG00000031099	LOC107050681	cytochrome c oxidase subunit 6B1	–	–	-0.45	down	–
		ENSGALG00000038941	BRK1	BRICK1, SCAR/WAVE actin nucleating complex subunit	–	–	-0.5	down	–
		ENSGALG00000040878	TMEM208	transmembrane protein 208	–	–	-0.44	down	–
		ENSGALG00000029183	–	–	–	–	-0.61	down	–
		ENSGALG00000005845	SLC7A5	solute carrier family 7 member 5	–	–	-0.74	down	–
		ENSGALG00000029419	MRPL16	mitochondrial ribosomal protein L16	–	–	-0.57	down	–
		ENSGALG00000003878	PIN4	peptidylprolyl cis/trans isomerase, NIMA-interacting 4	–	–	-0.51	down	–
		ENSGALG00000003563	YARS	tyrosyl-tRNA synthetase	–	–	-0.48	down	–
		ENSGALG00000030931	–	–	–	–	-0.5	down	–
		ENSGALG00000015602	CKMT2	creatine kinase, mitochondrial 2	–	–	-0.5	down	–
		ENSGALG00000005414	MSRB1	methionine sulfoxide reductase B1	–	–	-0.47	down	–
		ENSGALG00000001998	R3HDM4	R3H domain containing 4	–	–	-0.47	down	–
		ENSGALG00000017304	PGM2L1	phosphoglucomutase 2 like 1	–	–	-0.52	down	–
		ENSGALG00000029296	MPI	mannose phosphate isomerase	–	–	-0.45	down	–
		ENSGALG00000040703	–	–	–	–	-0.59	down	–
		ENSGALG00000042809	NDUFV1	NADH:ubiquinone oxidoreductase core subunit V1	–	–	-0.51	down	–
		ENSGALG00000009844	ACTC1	actin, alpha, cardiac muscle 1	–	–	-0.67	down	–
		ENSGALG00000030028	MRPS14	mitochondrial ribosomal protein S14	–	–	-0.43	down	–
		ENSGALG00000010298	DCTN6	dynactin subunit 6	–	–	-0.62	down	–
		ENSGALG00000032819	RNF41	ring finger protein 41	–	–	-0.52	down	–
		ENSGALG00000045424	–	–	–	–	-0.56	down	–
		ENSGALG00000029694	SNTA1	syntrophin alpha 1	–	–	-0.59	down	–
		ENSGALG00000025937	FXYD6	FXYD domain containing ion transport regulator 6	–	–	-0.45	down	–
		ENSGALG00000036099	–	–	–	–	-0.47	down	–
		ENSGALG00000041797	SCAMP3	secretory carrier membrane protein 3	–	–	-0.47	down	–
		ENSGALG00000046647	–	–	–	–	-0.5	down	–
		ENSGALG00000031426	TMBIM6	transmembrane BAX inhibitor motif containing 6	–	–	-0.44	down	–
		ENSGALG00000006246	MUL1L	mitochondrial E3 ubiquitin protein ligase 1-like	–	–	-0.44	down	–
		ENSGALG00000032329	NPM3	nucleophosmin/nucleoplasmin 3	–	–	-0.75	down	–
		ENSGALG00000033058	FASTK	Fas activated serine/threonine kinase	–	–	-0.49	down	–
		ENSGALG00000038229	OTUB1	OTU deubiquitinase, ubiquitin aldehyde binding 1	–	–	-0.47	down	–
		ENSGALG00000001019	BTBD2	BTB domain containing 2	–	–	-0.61	down	–
		ENSGALG00000027902	SYNGR2	synaptogyrin 2	–	–	-0.45	down	–
		ENSGALG00000031551	ZDHHC9	zinc finger DHHC-type containing 9	–	–	-0.49	down	–
		ENSGALG00000006601	MTMR14	myotubularin related protein 14	–	–	-0.44	down	–
		ENSGALG00000036101	ARHGAP35	Rho GTPase activating protein 35	–	–	-0.5	down	–
		ENSGALG00000025788	–	–	–	–	-0.45	down	–
		ENSGALG00000031242	–	–	–	–	-0.58	down	–
		ENSGALG00000038939	TARBP2	TARBP2, RISC loading complex RNA binding subunit	–	–	-0.59	down	–
		ENSGALG00000005297	HHATL	hedgehog acyltransferase-like	–	–	-0.42	down	–
		ENSGALG00000034573	ABCF2	ATP binding cassette subfamily F member 2	–	–	-0.47	down	–
		ENSGALG00000030992	CCDC124	coiled-coil domain containing 124	–	–	-0.56	down	–
		ENSGALG00000037315	KLHDC4	kelch domain containing 4	–	–	-0.44	down	–
		ENSGALG00000030124	–	–	–	–	-0.41	down	–
		ENSGALG00000042984	ACY1; ACY1L	aminoacylase 1	–	–	-0.64	down	–
		ENSGALG00000030384	KLC4		–	–	-0.42	down	–
		ENSGALG00000035506	FAU	FAU, ubiquitin like and ribosomal protein S30 fusion	–	–	-0.49	down	–
		ENSGALG00000043435	–	–	–	–	-0.59	down	–
		ENSGALG00000031038	RPL28	ribosomal protein L28	–	–	-0.48	down	–
		ENSGALG00000041413	PPP3CC	protein phosphatase 3 catalytic subunit gamma	–	–	-0.5	down	–
		ENSGALG00000037394	SLC25A44	solute carrier family 25 member 44	–	–	-0.64	down	–
		ENSGALG00000040776	–	–	–	–	-0.48	down	–
		ENSGALG00000001702	EXOC3L1	exocyst complex component 3 like 1	–	–	-0.57	down	–
		ENSGALG00000005582	KLHL18	kelch like family member 18	–	–	-0.42	down	–
		ENSGALG00000023279	EPN3	epsin 3	–	–	-0.51	down	–
		ENSGALG00000006702	MFGE8	milk fat globule-EGF factor 8 protein	–	–	-0.47	down	–
		ENSGALG00000038637	–	–	–	–	-0.62	down	–
		ENSGALG00000035817	CIAO1	cytosolic iron-sulfur assembly component 1	–	–	-0.51	down	–
		ENSGALG00000005423	GRHPR	glyoxylate and hydroxypyruvate reductase	–	–	-0.54	down	–
		ENSGALG00000005878	MLST8	MTOR associated protein, LST8 homolog	–	–	-0.45	down	–
		ENSGALG00000041352	–	–	–	–	-0.52	down	–
		ENSGALG00000021634	MAP7D1	MAP7 domain containing 1	–	–	-0.49	down	–
		ENSGALG00000043010	NR2F6	nuclear receptor subfamily 2 group F member 6	–	–	-0.58	down	–
		ENSGALG00000030466	CS	citrate synthase	–	–	-0.56	down	–
		ENSGALG00000043641	JUND	JunD proto-oncogene, AP-1 transcription factor subunit	–	–	-0.66	down	–
		ENSGALG00000009748	ASNS	asparagine synthetase (glutamine-hydrolyzing)	–	–	-1.38	down	–
		ENSGALG00000015286	SESN1	sestrin 1	–	–	-0.43	down	–
		ENSGALG00000012529	EIF3D	eukaryotic translation initiation factor 3 subunit D	–	–	-0.42	down	–
		ENSGALG00000000474	RPL36	ribosomal protein L36	–	–	-0.42	down	–
		ENSGALG00000043628	–	–	–	–	-0.56	down	–
		ENSGALG00000031243	ABCB8	ATP binding cassette subfamily B member 8	–	–	-0.54	down	–
		ENSGALG00000026809	SARS	seryl-tRNA synthetase	–	–	-0.5	down	–
		ENSGALG00000041063	KRTCAP2	keratinocyte associated protein 2	–	–	-0.47	down	–
		ENSGALG00000044453	RPS5	ribosomal protein S5	–	–	-0.64	down	–
		ENSGALG00000040260	TUBA1C	tubulin alpha 1c	–	–	-0.5	down	–
		ENSGALG00000038330	ATG9B	autophagy related 9B	–	–	-0.89	down	–
		ENSGALG00000040062	–	–	–	–	-0.49	down	–
		ENSGALG00000029917	SGCA	sarcoglycan alpha	–	–	-0.59	down	–
		ENSGALG00000037784	DAG1	dystroglycan 1	–	–	-0.54	down	–
		ENSGALG00000003416	FAM160A2	family with sequence similarity 160, member A2	–	–	-0.4	down	–
		ENSGALG00000005458	RPL3L	ribosomal protein L3 like	–	–	-0.47	down	–
		ENSGALG00000006755	USP2	ubiquitin specific peptidase 2	–	–	-0.52	down	–
		ENSGALG00000041432	STUB1	STIP1 homology and U-box containing protein 1	–	–	-0.49	down	–
		ENSGALG00000018700	PLPP7	phospholipid phosphatase 7 (inactive)	–	–	-0.43	down	–
		ENSGALG00000017524	DOHH	deoxyhypusine hydroxylase/monooxygenase	–	–	-0.55	down	–
		ENSGALG00000033498	–	–	–	–	-0.94	down	–
		ENSGALG00000042459	SVBP	small vasohibin binding protein	–	–	-0.49	down	–
		ENSGALG00000037043	PIK3C2B	phosphatidylinositol-4-phosphate 3-kinase catalytic subunit type 2 beta	–	–	-0.52	down	–
		ENSGALG00000033790	MAN2A2	mannosidase alpha class 2A member 2	–	–	-0.43	down	–
		ENSGALG00000008480	ABCF3	ATP binding cassette subfamily F member 3	–	–	-0.46	down	–
		ENSGALG00000004997	FLII	FLII, actin remodeling protein	–	–	-0.46	down	–
		ENSGALG00000032875	ATP5D	ATP synthase, H+ transporting, mitochondrial F1 complex, delta subunit	–	–	-0.63	down	–
		ENSGALG00000009703	NDUFS7	NADH:ubiquinone oxidoreductase core subunit S7	–	–	-0.5	down	–
		ENSGALG00000007383	HSPB8	heat shock protein family B (small) member 8	–	–	-0.48	down	–
		ENSGALG00000044788	ZNF628	zinc finger protein 628	–	–	-0.54	down	–
		ENSGALG00000012034	ADSL	adenylosuccinate lyase	–	–	-0.53	down	–
		ENSGALG00000038884	SRL	sarcalumenin	–	–	-0.58	down	–
		ENSGALG00000035223	NDUFA6	NADH:ubiquinone oxidoreductase subunit A6	–	–	-0.44	down	–
		ENSGALG00000027330	–	–	–	–	-0.55	down	–
		ENSGALG00000002605	MRPL17	mitochondrial ribosomal protein L17	–	–	-0.63	down	–
		ENSGALG00000035203	MCRS1	microspherule protein 1	–	–	-0.49	down	–
		ENSGALG00000044700	–	–	–	–	-0.58	down	–
		ENSGALG00000040626	NDUFA2	NADH:ubiquinone oxidoreductase subunit A2	–	–	-0.43	down	–
		ENSGALG00000044089	–	–	–	–	-0.54	down	–
		ENSGALG00000036827	UBE2S	ubiquitin conjugating enzyme E2 S	–	–	-0.53	down	–
		ENSGALG00000011163	GNPAT	glyceronephosphate O-acyltransferase	–	–	-0.45	down	–
		ENSGALG00000033572	SORT1	sortilin 1	–	–	-0.47	down	–
		ENSGALG00000032957	NOCT	nocturnin	–	–	-0.55	down	–
		ENSGALG00000042941	MRPL9	mitochondrial ribosomal protein L9	–	–	-0.54	down	–
		ENSGALG00000041419	SLC6A8	solute carrier family 6 member 8	–	–	-0.61	down	–
		ENSGALG00000014589	AN1ZNF5L	AN1-type zinc finger protein 5-like	–	–	-0.41	down	–
		ENSGALG00000039108	MAP1S	microtubule associated protein 1S	–	–	-0.42	down	–
		ENSGALG00000001986	VCP	valosin containing protein	–	–	-0.44	down	–
		ENSGALG00000003348	HIGD2A	HIG1 hypoxia inducible domain family member 2A	–	–	-0.62	down	–
		ENSGALG00000042491	HIST1H4B	histone cluster 1, H4b	–	–	-1.22	down	–
		ENSGALG00000012691	ALDH1L2	aldehyde dehydrogenase 1 family member L2	–	–	-0.45	down	–
		ENSGALG00000003074	HOMER3	homer scaffolding protein 3	–	–	-0.45	down	–
		ENSGALG00000027506	DNAJB2	DnaJ heat shock protein family (Hsp40) member B2	–	–	-0.56	down	–
		ENSGALG00000036117	FAM46B	family with sequence similarity 46 member B	–	–	-0.41	down	–
		ENSGALG00000017611	NTMT1	N-terminal Xaa-Pro-Lys N-methyltransferase 1	–	–	-0.5	down	–
		ENSGALG00000013886	LDLRAD4	low density lipoprotein receptor class A domain containing 4	–	–	-0.54	down	–
		ENSGALG00000038299	–	–	–	–	-0.48	down	–
		ENSGALG00000042686	–	–	–	–	-0.79	down	–
		ENSGALG00000042503	HSPBP1	HSPA (Hsp70) binding protein 1	–	–	-0.47	down	–
		ENSGALG00000038801	ATP5B	ATP synthase, H+ transporting, mitochondrial F1 complex, beta polypeptide	–	–	-0.55	down	–
		ENSGALG00000000349	PSMC5	proteasome 26S subunit, ATPase 5	–	–	-0.43	down	–
		ENSGALG00000039611	GAAGSD	glucosidase, alpha; acid (Pompe disease, glycogen storage disease type II)	–	–	-0.61	down	–
		ENSGALG00000033633	SAT2	spermidine/spermine N1-acetyltransferase family member 2	–	–	-0.53	down	–
		ENSGALG00000039212	NDUFA13	NADH:ubiquinone oxidoreductase subunit A13	–	–	-0.67	down	–
		ENSGALG00000033532	RAD23A	RAD23 homolog A, nucleotide excision repair protein	–	–	-0.55	down	–
		ENSGALG00000040182	GAMT	guanidinoacetate N-methyltransferase	–	–	-0.57	down	–
		ENSGALG00000029725	–	–	–	–	-0.81	down	–
		ENSGALG00000002644	RPL10A	ribosomal protein L10a	–	–	-0.41	down	–
		ENSGALG00000032485	–	–	–	–	-0.5	down	–
		ENSGALG00000038143	FNTB	farnesyltransferase, CAAX box, beta	–	–	-0.51	down	–
		ENSGALG00000003966	RPL23A	ribosomal protein L23a	–	–	-0.5	down	–
		ENSGALG00000040685	DCAF8	DDB1 and CUL4 associated factor 8	–	–	-0.6	down	–
		ENSGALG00000035993	SUOX	sulfite oxidase	–	–	-0.63	down	–
		ENSGALG00000007124	POP5	POP5 homolog, ribonuclease P/MRP subunit	–	–	-0.66	down	–
		ENSGALG00000030247	TMOD4	tropomodulin 4	–	–	-0.77	down	–
		ENSGALG00000010106	ERI3	ERI1 exoribonuclease family member 3	–	–	-0.49	down	–
		ENSGALG00000002232	–	–	–	–	-0.44	down	–
		ENSGALG00000027369	DGCR6L	DiGeorge syndrome critical region gene 6-like	–	–	-0.51	down	–
		ENSGALG00000030994	MRPL24	mitochondrial ribosomal protein L24	–	–	-0.45	down	–
		ENSGALG00000025921	LOC431653	LOC431653	–	–	-0.52	down	–
		ENSGALG00000031755	–	–	–	–	-0.78	down	–
		ENSGALG00000031996	–	–	–	–	-0.57	down	–
		ENSGALG00000003282	STAT5B	signal transducer and activator of transcription 5B	–	–	-0.45	down	–
		ENSGALG00000023294	RPLP0	ribosomal protein lateral stalk subunit P0	–	–	-0.58	down	–
		ENSGALG00000012229	RPS29	ribosomal protein S29	–	–	-0.41	down	–
		ENSGALG00000000857	NMT1	N-myristoyltransferase 1	–	–	-0.46	down	–
		ENSGALG00000029672	ABCB6	ATP binding cassette subfamily B member 6 (Langereis blood group)	–	–	-0.53	down	–
		ENSGALG00000041272	OLFM2	olfactomedin 2	–	–	-0.6	down	–
		ENSGALG00000000428	HINT1Z	histidine triad nucleotide binding protein 1-Z	–	–	-0.49	down	–
		ENSGALG00000031680	–	–	–	–	-0.56	down	–
		ENSGALG00000011324	TUBA4B	tubulin alpha 4b	–	–	-0.48	down	–
		ENSGALG00000043807	–	–	–	–	-0.91	down	–
		ENSGALG00000016500	FKBP1B	FK506 binding protein 1B	–	–	-0.45	down	–
		ENSGALG00000005095	SLC25A25	solute carrier family 25 member 25	–	–	-0.48	down	–
		ENSGALG00000022720	GJB2	gap junction protein beta 2	–	–	-2.03	down	–
		ENSGALG00000028949	CORO6	coronin 6	–	–	-0.49	down	–
		ENSGALG00000042890	PIN1	peptidylprolyl cis/trans isomerase, NIMA-interacting 1	–	–	-0.61	down	–
		ENSGALG00000028210	LOC100858814	adenine phosphoribosyltransferase-like	–	–	-0.52	down	–
		ENSGALG00000034434	IDH2	isocitrate dehydrogenase (NADP(+)) 2, mitochondrial	–	–	-0.43	down	–
		ENSGALG00000000905	PSMB4	proteasome subunit beta 4	–	–	-0.44	down	–
		ENSGALG00000027611	MRPL54	mitochondrial ribosomal protein L54	–	–	-0.5	down	–
		ENSGALG00000045753	MRPL12	mitochondrial ribosomal protein L12	–	–	-0.52	down	–
		ENSGALG00000000122	RACK1	receptor for activated C kinase 1	–	–	-0.49	down	–
		ENSGALG00000040173	NDUFS8	NADH:ubiquinone oxidoreductase core subunit S8	–	–	-0.52	down	–
		ENSGALG00000035227	–	–	–	–	-0.55	down	–
		ENSGALG00000001220	HERPUD1	homocysteine inducible ER protein with ubiquitin like domain 1	–	–	-0.72	down	–
		ENSGALG00000035080	HARS	histidyl-tRNA synthetase	–	–	-0.52	down	–
		ENSGALG00000017316	UCP3	uncoupling protein 3	–	–	-0.8	down	–
		ENSGALG00000029881	LAMTOR2	late endosomal/lysosomal adaptor, MAPK and MTOR activator 2	–	–	-0.63	down	–
		ENSGALG00000029845	RYR1L2	ryanodine receptor 1-like 2	–	–	-0.53	down	–
		ENSGALG00000007267	MVD	mevalonate diphosphate decarboxylase	–	–	-0.54	down	–
		ENSGALG00000043925	–	–	–	–	-0.47	down	–
		ENSGALG00000002485	PHKG1	phosphorylase kinase catalytic subunit gamma 1	–	–	-0.78	down	–
		ENSGALG00000000868	RNF121	ring finger protein 121	–	–	-0.63	down	–
		ENSGALG00000032385	PFKFB1	6-phosphofructo-2-kinase/fructose-2,6-biphosphatase 1	–	–	-0.51	down	–
		ENSGALG00000033123	KEAP1	kelch like ECH associated protein 1	–	–	-0.44	down	–
		ENSGALG00000003245	LSM1	LSM1 homolog, mRNA degradation associated	–	–	-0.55	down	–
		ENSGALG00000002708	LINGO1	leucine rich repeat and Ig domain containing 1	–	–	-1.13	down	–
		ENSGALG00000037603	–	–	–	–	-0.76	down	–
		ENSGALG00000025751	NMRK2	nicotinamide riboside kinase 2	–	–	-0.64	down	–
		ENSGALG00000045362	–	–	–	–	-0.46	down	–
		ENSGALG00000042589	TMEM167B	transmembrane protein 167B	–	–	-0.48	down	–
		ENSGALG00000031678	–	–	–	–	-0.58	down	–
		ENSGALG00000034352	–	–	–	–	-0.56	down	–
		ENSGALG00000042387	CRELD1	cysteine rich with EGF like domains 1	–	–	-0.54	down	–
		ENSGALG00000040632	SDHAF2	succinate dehydrogenase complex assembly factor 2	–	–	-0.44	down	–
		ENSGALG00000008070	ZMAT5	zinc finger matrin-type 5	–	–	-0.53	down	–
		ENSGALG00000002276	EME2	essential meiotic structure-specific endonuclease subunit 2	–	–	-0.87	down	–
		ENSGALG00000036459	THAP7	THAP domain containing 7	–	–	-0.44	down	–
		ENSGALG00000011866	RRP7A	ribosomal RNA processing 7 homolog A	–	–	-0.53	down	–
		ENSGALG00000043727	NR4A1	nuclear receptor subfamily 4 group A member 1	–	–	-0.52	down	–
		ENSGALG00000041769	CTDNEP1	CTD nuclear envelope phosphatase 1	–	–	-0.73	down	–
		ENSGALG00000004801	PHKA1	phosphorylase kinase regulatory subunit alpha 1	–	–	-0.66	down	–
		ENSGALG00000036361	TMUB1	transmembrane and ubiquitin like domain containing 1	–	–	-0.49	down	–
		ENSGALG00000040842	HSPB2	heat shock protein family B (small) member 2	–	–	-0.52	down	–
		ENSGALG00000002610	PITPNC1L	phosphatidylinositol transfer protein, cytoplasmic 1-like	–	–	-0.99	down	–
		ENSGALG00000041163	ABHD17A	abhydrolase domain containing 17A	–	–	-0.41	down	–
		ENSGALG00000001658	RPL19	ribosomal protein L19	–	–	-0.5	down	–
		ENSGALG00000046506	–	–	–	–	-0.66	down	–
		ENSGALG00000034988	RDH5	retinol dehydrogenase 5	–	–	-0.86	down	–
		ENSGALG00000032583	–	–	–	–	-1.06	down	–
		ENSGALG00000045788	–	–	–	–	-0.66	down	–
		ENSGALG00000028880	FDPS	farnesyl diphosphate synthase	–	–	-0.59	down	–
		ENSGALG00000035600	–	–	–	–	-0.88	down	–
		ENSGALG00000002486	RNF123	ring finger protein 123	–	–	-0.5	down	–
		ENSGALG00000003594	ANK1	ankyrin 1	–	–	-0.45	down	–
		ENSGALG00000011290	RPL15	ribosomal protein L15	–	–	-0.57	down	–
		ENSGALG00000040687	SNX27	sorting nexin family member 27	–	–	-0.44	down	–
		ENSGALG00000042242	NDUFB9	NADH:ubiquinone oxidoreductase subunit B9	–	–	-0.44	down	–
		ENSGALG00000014221	YIPF7	Yip1 domain family member 7	–	–	-0.71	down	–
		ENSGALG00000005551	DKK3	dickkopf WNT signaling pathway inhibitor 3	–	–	-0.53	down	–
		ENSGALG00000037261	RFXANK	regulatory factor X associated ankyrin containing protein	–	–	-0.51	down	–
		ENSGALG00000038667	MRPS12	mitochondrial ribosomal protein S12	–	–	-0.64	down	–
		ENSGALG00000032052	RPS26	ribosomal protein S26	–	–	-0.5	down	–
		ENSGALG00000034680	–	–	–	–	-0.57	down	–
		ENSGALG00000046208	–	–	–	–	-0.64	down	–
		ENSGALG00000028015	–	–	–	–	-0.96	down	–
		ENSGALG00000024039	–	–	–	–	-0.54	down	–
		ENSGALG00000012312	GCAT	glycine C-acetyltransferase	–	–	-0.47	down	–
		ENSGALG00000021286	–	–	–	–	-1.43	down	–
		ENSGALG00000002082	AMPD1	adenosine monophosphate deaminase 1	–	–	-0.44	down	–
		ENSGALG00000042482	RAB5B	RAB5B, member RAS oncogene family	–	–	-0.44	down	–
		ENSGALG00000001184	COQ9	coenzyme Q9	–	–	-0.56	down	–
