# Supplementary material for: Gene expression profiling of the early pathogenesis of wooden breast disease in commercial broiler chickens using RNA-sequencing
Source: PLoS One. 2018 Dec 5;13(12):e0207346. doi: 10.1371/journal.pone.0207346 (PMC6281187; doi:10.1371/journal.pone.0207346)
Supplement: S3 Table — (XLSX) [file pone.0207346.s004.xlsx]

## Sheet: Sheet1
Disease or functional categories	Diseases or Functional Annotation	p-Value	Predicted Activation State	Activation z-score	Molecules	# Molecules
Inflammatory and immune response	Chemotaxis	1.35e-07	Increased	4.292	ANXA1,ANXA2,C3,C3AR1,CCL26,CD36,CD44,CD74,CLU,CNR1,CSF1,CSF1R,CTGF,CYR61,ENPP2,FGFBP1,FN1,GSN,HARS,HOMER3,INPP5D,ITGB2,LBP,LCP1,LGALS1,LSP1,MAP3K1,MYO1F,MYO9B,NR4A1,PDGFD,PDGFRA,PIK3CB,PTGS2,PTPN6,SEMA3D,SPI1,SPP1,STIM1,THBS1,TNFRSF1A,TP63,YARS	43
	Homing of leukocytes	6.42e-05	Increased	3.5	ANXA1,C3,C3AR1,CCL26,CD44,CD74,CSF1,CSF1R,ENPP2,FN1,GSN,INPP5D,ITGB2,LBP,LCP1,LGALS1,LSP1,MYO1F,MYO9B,PIK3CB,PTPN6,SPI1,SPP1,STIM1,THBS1,TNFRSF1A,YARS	27
	Leukocyte migration	1.2e-08	Increased	3.264	ABCA1,ANXA1,ANXA2,C3,C3AR1,CCL26,CD36,CD44,CD48,CD74,CD99,CEBPA,CFH,CLU,CNR1,CRKL,CSF1,CSF1R,CTGF,CYR61,DCTN2,DUSP1,EGR1,ENPP2,F13A1,FABP4,FASTK,FCER2,FN1,FOS,GJB2,GSN,HARS,INPP5D,ITGB2,LAMTOR2,LBP,LCP1,LGALS1,LSP1,MCAM,MYO1F,MYO9B,NFKBIZ,NR4A1,PIK3CB,PIN1,PLTP,PTGS2,PTPN6,RACK1,SERPINE2,SPI1,SPP1,STAT5B,STIM1,TGFBI,THBS1,THY1,TNC,TNFRSF1A,TPT1,VCAN,YARS	64
	Engulfment of cells	3.05e-05	Increased	3.202	ABCA1,ANXA1,C1QA,C3,C3AR1,CD36,CD44,CD48,CFH,COLEC12,CSF1,CSF1R,EGR1,FN1,GSN,INPP5D,ITGB2,ITGB5,MAP1S,MFGE8,ORAI2,OSBP2,PIK3CB,PTPN6,RAB5B,RACK1,RGCC,SPI1,STIM1,THBS1,USP2	31
	Migration of phagocytes	9.51e-07	Increased	3.072	ABCA1,ANXA1,ANXA2,C3,CD44,CD74,CD99,CFH,CNR1,CSF1,CSF1R,CTGF,FN1,HARS,INPP5D,ITGB2,LGALS1,LSP1,MCAM,MYO9B,PTGS2,PTPN6,SPP1,TNFRSF1A,VCAN	25
Metabolic dysregulation	Fatty acid metabolism	1.91e-05	Increased	3.17	ABCA1,ACLY,AEBP1,ANXA1,ARHGEF11,CD36,CD74,CLU,CNR1,CNTFR,CS,CSF1,CYR61,EGR1,ENTPD1,FABP4,FN1,GSN,KLF5,LBP,LIPG,LPL,MAP3K1,OGDH,OSBPL5,PER2,PHGDH,PIK3CB,PLTP,PTGS2,SC5D,SCD,SNTB1,STAT5B,STIM1,THRSP,TNFRSF1A,UCP3	38
	Synthesis of lipid	1.48e-05	Increased	2.496	ABCA1,ACLY,ANXA1,C3,CD36,CD74,CEBPA,CLU,CNR1,CNTFR,CSF1,CTDNEP1,CYR61,DKK3,EGR1,ENPP2,FDPS,FN1,FOS,GNPAT,GSTA3,INPP5D,ITGB2,KLF5,LPL,MAP3K1,MVD,NR4A1,PGRMC1,PHKA1,PIK3C2B,PIK3CB,PLIN1,PLTP,PTGS2,RDH5,RGS2,SCD,SERPINE2,SLC6A6,STAT5B,STIM1,TAZ,THRSP,TNFRSF1A	45
	Storage of lipid	5.75e-06	Increased	2.36	ABCA1,C3,CD36,CIDEA,EGR1,FABP4,LPL,PLIN1,SCD,STAT5B,UCP3	11
	Quantity of carbohydrate	1.72e-08	Increased	2.026	ABCA1,AQP1,ARSB,C1QA,C3,CCDC80,CD36,CD44,CEBPA,CFH,CIDEA,CSF1,CTGF,DUSP1,ENPP2,FABP4,FKBP1B,INPP5D,INPP5K,ITGB2,KEAP1,LBP,LIPG,LPL,MAFA,MGAT5B,MTMR14,NOCT,NR4A1,PDGFRA,PFKFB1,PHGDH,PIK3CB,PTGS2,PTPN6,SC5D,SCD,SDC4,SPP1,SSTR2,THRSP,TMBIM6,TNFRSF1A,UCP3	44
Remodelling of ECM	Binding of connective tissue cells	8.32e-06	Increased	2.654	ANXA2,CD44,CLU,CSF1,CTGF,CYR61,FN1,GSN,MAP3K1,POSTN,SDC4,SERPINB5,SPP1,TGFBI,THY1,TMEM123,TNC	17
	Growth of connective tissue	2.5e-05	Increased	2.408	AEBP1,ANXA2,AQP1,ARHGEF11,CCDC80,CD44,CD48,CD74,CEBPA,CNR1,COL14A1,CSF1,CSF1R,CTGF,CYR61,DKK3,DUSP1,FLII,FN1,FNTB,FOS,IDH2,JUND,KLF4,KLF5,LGALS1,MAP3K1,PDGFD,PDGFRA,PIK3CB,POSTN,PTGS2,PTPN6,RET,SDC4,SPI1,SPP1,TF,TNFRSF1A,TP63,VCAN,WNT5B	42
	Adhesion of connective tissue cells	8.69e-06	Increased	2.289	ANXA2,CD44,CLU,CSF1,CTGF,CYR61,FN1,MAP3K1,POSTN,SDC4,SERPINB5,SPP1,TGFBI,THY1,TMEM123,TNC	16
	Binding of fibroblasts	6.66e-06	Increased	2.177	CD44,CTGF,FN1,GSN,MAP3K1,POSTN,SERPINB5,SPP1,THY1,TNC	10
	Proliferation of connective tissue cells	2.85e-05	Increased	2.129	AEBP1,ANXA2,AQP1,ARHGEF11,CCDC80,CD44,CD74,CEBPA,CNR1,COL14A1,CSF1,CSF1R,CTGF,CYR61,DKK3,DUSP1,FLII,FN1,FNTB,FOS,IDH2,JUND,KLF4,KLF5,LGALS1,MAP3K1,PDGFD,PDGFRA,POSTN,PTGS2,PTPN6,RET,SDC4,SPP1,TF,TNFRSF1A,TP63,VCAN,WNT5B	39
Vascular disease	Arteriosclerosis	1.07e-06	Increased	2.124	ABCA1,ASIC1,CA2,CACNA1S,CD36,CD44,CLU,CNR1,CSF1,EGR1,F13A1,FABP4,FN1,FOS,ITGB2,KLF4,LIPG,LPL,LRRC17,LRRC20,MFGE8,MGP,NR4A1,OGDH,PLIN1,PLTP,PPP3CC,PTGS2,SCD,SDC4,SORT1,SPI1,SPP1,THBS1,TNFRSF1A,TUBA1C,TUBA4A,VCAN	38
	Atherosclerosis	2.13e-06	Increased	2.124	ABCA1,ASIC1,CA2,CACNA1S,CD36,CD44,CLU,CNR1,CSF1,EGR1,F13A1,FABP4,FN1,FOS,ITGB2,KLF4,LIPG,LPL,LRRC17,LRRC20,MFGE8,NR4A1,OGDH,PLIN1,PLTP,PPP3CC,PTGS2,SCD,SDC4,SORT1,SPI1,SPP1,THBS1,TNFRSF1A,TUBA1C,TUBA4A,VCAN	37
Excitation-contraction coupling	Contractility of skeletal muscle	5.86e-08	Decreased	-2.121	CKMT2,COL6A3,MTMR14,MYLK2,SNTA1,SRL,SYNC,SYPL2	8
