# Supplementary material for: Gene expression profiling of the early pathogenesis of wooden breast disease in commercial broiler chickens using RNA-sequencing
Source: PLoS One. 2018 Dec 5;13(12):e0207346. doi: 10.1371/journal.pone.0207346 (PMC6281187; doi:10.1371/journal.pone.0207346)
Supplement: S4 Table — (XLSX) [file pone.0207346.s005.xlsx]

## Sheet: Sheet1
Upstream Regulator	Expression (Log2FC)	Molecule Type	Activation z-score	p-value of overlap	Target molecules in dataset
CEBPA	1.373	transcription regulator	3.83	8.96e-07	ACLY,ANXA1,ASNS,ASS1,C3,C3AR1,CA2,CEBPA,CSF1,CSF1R,FABP4,FHL1,FOS,ITGB5,KLF4,KLF5,LGALS1,LPL,PIN1,PLIN1,PTGS2,RGS2,SCD,SERPINB5,SPI1,SPP1,THBS1,TNFRSF1A,VCAN
CD44	1.242	other	2.756	0.00314	CD36,CD44,CIDEA,CLU,FN1,ITGBL1,LGALS1,SDC4,SPP1,THBS1,THY1,VCP
C3	1.083	peptidase	2.414	0.000856	C1QA,C3,C3AR1,CSF1,FN1,TNFRSF1A,UCP3
MAP3K1	0.875	kinase	2.599	0.000248	CSTA,DUSP1,EGR1,FOS,PTGS2,THBS1,TNC
SPI1	0.871	transcription regulator	2.378	0.00369	BCL6,C1QC,C3AR1,CEBPA,CSF1,CSF1R,FOS,ITGB2,KLF4,PTGS2,PTPN6,RACK1,SPI1,SPP1
CSF1	0.724	cytokine	2.567	0.000166	ACP5,CEBPA,CSF1,CSF1R,DUSP1,EGR1,FN1,FOS,ITGB5,SLC7A5,SPI1,THBS1,TNFRSF1A,TPT1
FN1	0.589	enzyme	2.965	0.00368	ACP5,FN1,FOS,JUND,MGP,PDGFRA,PTBP1,RASSF2,SDC4,SPP1,THBS1,VPS4A
D-glucose		chemical - endogenous mammalian	3.179	2.19e-10	ABCA1,ACLY,ALDOB,ALDOC,ANXA1,AQP1,ASNS,ASS1,ATP5MC2,C3,CD36,CEBPA,CLU,CNR1,CTGF,DUSP1,EGR1,FN1,FOS,HERPUD1,KIF5C,LCP1,LPL,MAFA,MCAM,MSRB1,NDUFB9,NR4A1,OAT,PDGFRA,POPDC2,PTGS2,PTPN6,RGS2,SARS,SCD,SERPINB5,SLC25A11,SPP1,STUB1,THBS1,THRSP,YARS
aldosterone		chemical - endogenous mammalian	3.097	0.00143	ATP1B1,CTGF,FABP4,FKBP1B,FN1,FOS,LPL,PTGS2,RGS2,SPP1
inosine		chemical - endogenous mammalian	2.949	2.43e-06	ANXA1,ANXA2,C1QA,C1QB,C1QC,C1S,C3,LCP1,RNASET2
tretinoin		chemical - endogenous mammalian	2.752	2.07e-07	ABCA1,ABI3BP,ANXA1,ANXA2,AQP1,ASNS,BCL6,C1QA,C3,C3AR1,CA2,CACNA1S,CALML3,CD36,CD44,CD74,CEBPA,CHGB,CIDEA,CNR1,CSF1R,CTGF,CYR61,DKK3,DUSP1,EGR1,ENPP2,FABP4,FARSB,FASTK,FN1,FOS,HSPBP1,IFIT5,ITGB2,KLF5,LBP,LGALS1,LSP1,MAP3K1,MGP,NDUFA13,NDUFV1,NRGN,OAT,PDGFRA,PIN1,POSTN,PTGS2,RET,RPS17,RPS3,SCD,SEMA7A,SERPINB5,SERPINE2,SLC25A36,SLC6A6,SPI1,SPP1,TF,TGFBI,THBS1,TNC,TNFRSF1A,TP63,TPT1,UCP3,WSB1
testosterone		chemical - endogenous mammalian	2.573	0.00365	ANXA1,ATP1B1,CLU,EGR1,FABP4,FN1,FOS,JUND,LGALS1,MGST1,OAT,PTGS2,SERPINB5,SSTR2,TF,THBS1,VCAN
palmitic acid		chemical - endogenous mammalian	2.566	0.000119	ACLY,CD36,CIDEA,CNR1,CS,CTGF,FABP4,FOS,IDH2,NR4A1,PTGS2,SCD,SORT1,UCHL1
ethanol		chemical - endogenous mammalian	2.371	0.000622	ABCA1,ACLY,C3AR1,CAPN1,CEBPA,CLU,CNR1,CTGF,DUSP1,EGR1,FOS,HSD17B10,LGALS1,PLIN1,PTGS2,RGCC,SCD,SLC40A1,STAT5B,STIM1
D-fructose		chemical - endogenous mammalian	2.207	0.00283	CEBPA,FABP4,FN1,SCD,THBS1
cyclic AMP		chemical - endogenous mammalian	2.187	0.00345	ABCA1,ASS1,CA2,CEBPA,CTGF,EGR1,FN1,FOS,NR4A1,OAT,PFKFB1,PTGS2,TF,THRSP
nitric oxide		chemical - endogenous mammalian	2.06	0.00137	CD44,CTGF,DAG1,DUSP1,EGR1,FOS,MGST1,PTGS2,SERPINB5,SPP1,THBS1
reactive oxygen species		chemical toxicant	2.173	0.176	CSF1R,CTGF,MAFA,PTGS2,RRAD
lipid A		chemical toxicant	2	0.0205	ABCA1,C3,CD36,THBS1
PDGF BB		complex	3.943	7.19e-10	C3,CD44,CSF1,CSF1R,CTGF,CYR61,DUSP1,EGR1,FHL1,FN1,FOS,FZD2,GFPT2,LBP,MGST1,NR4A1,PDGFRA,POSTN,PSMB4,PTGS2,RACK1,RGS2,SCD,SLC25A11,SLC6A6,SPI1,THBS1,TNC,VCAN
NFkB (complex)		complex	2.878	0.00405	AQP1,C1R,C3,CD36,CD44,CD74,CD99,CLU,CSF1,CTGF,CYR61,EGR1,FCER2,FN1,FOS,GFPT2,GNPAT,IGLL1/IGLL5,LSP1,NFKBIZ,PTGS2,SDC4,SLC7A5,SPP1,STIM1,TNFRSF1A
PI3K (complex)		complex	2.462	0.000205	ABCA1,CD44,CTGF,DUSP1,FN1,FOS,ITGB2,LSP1,MAFA,MCAM,PIN1,POSTN,PTGS2,RGS2,SPI1,SPP1,THBS1,TP63
MAC		complex	2.425	2.42e-05	EGR1,FN1,PTGS2,RGCC,SPP1,THBS1
Cg		complex	2.324	4.81e-06	CEBPA,CLU,DUSP1,EGR1,EMP1,ENPP2,FABP4,FGL2,FHL1,FOS,GJB2,ITGB5,KLF4,KLHDC4,MCAM,NR2F6,NR4A1,PTGS2,RASSF2,RGS2,S100A6,SDC4,SPP1,VCAN
NCOR-LXR-Oxysterol-RXR-9 cis RA		complex	2.219	0.000245	ABCA1,CD36,LPL,PLTP,SCD
IL12 (complex)		complex	2.2	0.115	CD44,CSF1,FOS,ITGB2,PTGS2,RRAD,SERPINB5,TNFRSF1A
Ap1		complex	2.189	0.0013	C3AR1,CD44,CLU,CTGF,FABP4,FN1,FOS,LPL,PTGS2,SPP1,UFD1
Pdgf (complex)		complex	2.187	0.0821	CD44,EGR1,FN1,FOS,PTGS2
Pka		complex	2.102	0.00592	CD44,CTGF,DUSP1,EGR1,FOS,NR4A1,PTGS2,RGS2,SPI1
LDL		complex	2.078	0.00518	ABCA1,C3,CAPN1,CD36,CTGF,DUSP1,EGR1,FABP4,FDPS,FOS,NR4A1,PSMC5,PTGS2
IL1B		cytokine	3.94	5.82e-05	ANXA1,ASS1,C1R,C3,CD44,CD74,CEBPA,CSF1,CTGF,DUSP1,EGR1,ENPP2,F13A1,FCER2,FN1,FOS,GNPAT,JUND,LBP,LCP1,MAFA,NFKBIZ,NOCT,NR4A1,PDGFRA,POSTN,PTGS2,S100A6,SDC4,SERPINF2,SESN1,SLC25A25,SPP1,SSTR2,THBS1,THRSP,THY1,TPT1,UCP3,VCAN
IL4		cytokine	3.394	1.6e-06	ACP5,ALDOC,ANXA2,ARSB,ASS1,BANF1,BCL6,C3,CA2,CCL26,CD36,CD44,CD74,COL6A3,CSF1,CSF1R,CTGF,F13A1,FABP4,FCER2,FN1,FOS,GCAT,GLIPR2,ITGB2,JUND,LGALS1,LIPG,LPL,LSP1,MAPKAPK3,NOCT,PIN1,POSTN,PTGS2,SLC25A25,SPP1,STUB1,SYNGR2,TGFBI,THY1,TNC,TUBA3E,USP2
TNF		cytokine	3.3	3.26e-09	ABCA1,ACP5,AEBP1,ANXA1,AQP1,ASS1,BCL6,BMPER,C3,C3AR1,CA2,CCDC80,CCL26,CD36,CD44,CEBPA,CLU,CSF1,CSF1R,CTGF,CYR61,DAG1,DUSP1,EGR1,EMP1,ENPP2,FABP4,FCER2,FDPS,FGFRL1,FN1,FOS,GFPT2,GSTM2,IDH2,IFIT5,INPP5D,ITGB2,JUND,KIAA1671,KLF4,KLF5,LBP,LPL,MAFA,MCAM,MGP,MGST1,MYO9B,NFKBIZ,NOCT,NPM3,NR4A1,PDGFRA,PER2,PHGDH,PIK3C2B,PIK3CB,PLIN1,POSTN,PTGS2,RGCC,RGS14,RGS2,RPS3,RRAD,SCD,SDC4,SERPINE2,SPP1,SYNGR3,TF,T…
IFNG		cytokine	3.177	6.57e-05	ABCA1,ACLY,AQP1,ASNS,ASS1,ATP1B1,C1QA,C1QB,C1QC,C1R,C3,CCL26,CD36,CD44,CD74,CEBPA,CHAC1,CNR1,CSF1,CSF1R,CTGF,DUSP1,EGR1,FCER2,FGL2,FN1,FOS,FZD2,GJB2,GLIPR2,IFIT5,ITGB2,JUND,KLF4,LPL,MAFA,NFKBIZ,PHGDH,PTGS2,PTPN6,RACK1,RFXANK,RPL23A,SDC4,SEMA7A,SLC40A1,SLC6A6,SLC7A5,SPI1,SPP1,THBS1,THY1,TNFRSF1A,TP63
IL6		cytokine	2.876	4.2e-06	ABCA1,ANXA1,BCL6,C3,CD36,CD44,CD48,CD74,CEBPA,CLU,COMP,CSF1,CTGF,DUSP1,EGR1,ENPP2,FCER2,FN1,FOS,HOMER3,IK,ITGB5,JUND,LBP,LGALS1,LPL,LY86,PTGS2,SC5D,SLC40A1,SPI1,SPP1,STOM,TF,THBS1,THRSP,TNC,TNFRSF1A
CSF3		cytokine	2.786	0.00078	C3AR1,CD44,CEBPA,EGR1,ENPP2,ENTPD1,FOS,IK,ITGB2,LBP,SPI1,TNFRSF1A
IL18		cytokine	2.741	0.0173	BCL6,CD44,CSF1,ENPP2,INPP5D,NFKBIZ,PTGS2,SPP1,TF
PRL		cytokine	2.646	0.002	ANXA2,BCL6,CLU,EGR1,FN1,FOS,HERPUD1,IFIT5,MARS,MFGE8,MGP,MGST1,PDGFRA,SPP1,TP63
IL15		cytokine	2.599	0.205	ALDOC,ANXA1,BRK1,CD44,CD74,CSF1,CTGF,IL2RG,ITGB5,LSP1,MAPKAPK3,TNFRSF1A,YARS
TNFSF11		cytokine	2.572	0.0029	ACP5,C3AR1,CA2,CD44,CEBPA,CIAO1,CSF1R,DUSP1,FOS,KEAP1,NFKBIZ,PTGS2,SDC4,SPP1
CD40LG		cytokine	2.537	0.0234	ACY1,ARSB,BCL6,CA2,CD44,CLU,CSF1,CTGF,DUSP1,EGR1,FCER2,FOS,JUND,PTGS2,RASSF2,RGS2
C5		cytokine	2.425	0.0728	BCL6,CSF1,DAG1,EGR1,FN1,ITGB2
OSM		cytokine	2.359	0.0145	ABCA1,ANXA1,ANXA2,ASNS,C1R,C1S,CEBPA,COL8A1,FN1,FOS,GRHPR,LBP,LDLRAD4,NELL2,OGDH,POLR2E,PPP3CC,RAD23A,SPP1,TMBIM6,TNC
EDN1		cytokine	2.329	1.77e-05	ANXA1,ARHGEF11,COMP,CTGF,CYR61,EGR1,FN1,FOS,MCAM,MYO9B,PTGS2,RAB3A,THBS1,TNC,TPT1,VCAN
IL13		cytokine	2.181	1.6e-05	ABCA1,C3,C3AR1,CA2,CCL26,CD36,CD44,CD48,CEBPA,CIDEA,CTGF,EGR1,ENPP2,F13A1,FABP4,FCER2,GSN,POSTN,PTGS2,SORT1,SPP1,SYNGR2,THBS1,TNFRSF1A
CXCL12		cytokine	2.165	0.00227	ACP5,CA2,CD36,CD44,EGR1,FN1,FOS,MAPRE3,NR2F6,NR4A1,PTGS2,TF
CSF2		cytokine	2.08	8.38e-05	ABCA1,ACP5,ANXA1,C3,CD74,CFH,COL8A1,CSF1,CSF1R,EGR1,FOS,GK,IK,INPP5D,ITGB5,LCP1,NR4A1,PHGDH,PTGS2,SNTB1,SPI1,SPP1,THBS1,TNFRSF1A,TPT1
IRS1		enzyme	2.38	3.15e-05	ACTC1,CEBPA,CIDEA,COL6A3,EGR1,FABP4,FHL1,FOS,LPL,SPP1,TGFBI,UCP3
DNMT3A		enzyme	2.236	0.0254	ACTC1,CNR1,CSF1R,MYH7B,PIK3C2B,PTGS2,SPP1
GPER1		g-protein coupled receptor	2.167	0.00715	CTGF,CYR61,DUSP1,EGR1,FOS
Tgf beta		group	3.339	0.00536	ABCA1,CLU,CSF1,CSF1R,CTGF,CYR61,FN1,FOS,INPP5D,POSTN,PTGS2,SPP1,TGFBI
ERK		group	3.306	1.67e-05	ABCA1,ACP5,CLU,CTGF,DUSP1,EGR1,FABP4,FN1,FOS,GK,ITGB2,KLF5,MCAM,NFKBIZ,PTGS2,SORT1,THBS1,VCAN
Pkc(s)		group	3.235	0.000207	ABCA1,CD36,CTGF,CYR61,DUSP1,EGR1,FABP4,FGFBP1,FN1,FOS,NR4A1,PER2,PTGS2,RGS2,SPP1
P38 MAPK		group	2.927	7.26e-07	ABCA1,ANK1,ASS1,CCL26,CD36,CD44,CEBPA,CTGF,DUSP1,EGR1,FABP4,FCER2,FN1,FOS,ITGB2,KLF4,KLF5,MYBPH,NR4A1,POSTN,PTGS2,RRAD,SERPINB5,STIM1,THBS1,TNFRSF1A
Jnk		group	2.674	0.00162	ABCA1,CD44,CTGF,DUSP1,EGR1,FABP4,FN1,FOS,JUND,NR4A1,POSTN,PTGS2,VCAN
Vegf		group	2.655	0.00199	ASNS,CA2,CD44,CNTFR,CYR61,EGR1,EMP1,ENPP2,ENTPD1,FABP4,FN1,GJB2,HERPUD1,HOPX,KIAA1671,MGP,NPL,NR4A1,PIK3CB,PTGS2,RGCC,RGS2,TNC
cytokine		group	2.552	0.0265	CLU,CSF1,CYR61,DUSP1,EGR1,FOS,LIPG,PTGS2
Akt		group	2.056	0.000337	ANKRD2,BCL6,CD36,CD44,CIDEA,CTGF,FABP4,FN1,FOS,LPL,MCAM,NDUFV1,PTGS2,SPP1,THBS1,TNC,VCAN
MAP2K1/2		group	2.038	0.00264	C3,CTGF,DUSP1,EGR1,FOS,HERPUD1,KLF5
Ngf		group	2.034	3.36e-05	ANXA2,CHGB,CLU,DUSP1,EGR1,FOS,NR4A1,THY1
TGFB1		growth factor	3.81	4.75e-15	ABCA1,ACLY,ACTC1,ADAMTS2,AK1,ANXA2,AQP1,ARHGAP35,ASNS,ASS1,BCL6,C1QA,C1QB,C1QC,C1R,C1S,C3,C3AR1,CALML3,CD36,CD44,CEBPA,CFH,CLU,COL12A1,COL6A3,COL8A1,COMP,CPXM1,CSF1,CSF1R,CTGF,CYR61,DKK3,DUSP1,EGR1,F13A1,FAP,FGFBP1,FHL1,FN1,FOS,FXYD6,FZD2,GFPT2,GJB2,GNPAT,GSN,HSD17B10,HSPB2,INPP5D,ITGA7,ITGB2,ITGB5,ITGBL1,JUND,KLF4,LPL,MAP3K1,MGP,MVD,NEGR1,NR4A1,OLFM2,PDGFRA,PGRMC1,PHGDH,POSTN,PPFIBP2,PTGS2,PTPN6…
AGT		growth factor	3.434	0.00214	ANXA1,ARHGEF11,ATP1B1,CD36,CD44,CIT,CTGF,DUSP1,EGR1,FN1,FOS,GSTA3,ITGA7,ITGB5,KLF5,MGST1,NR4A1,POSTN,PTGS2,RGS2,SPP1
EGF		growth factor	3.275	0.000182	CD44,CHGB,CLU,CSF1R,CTGF,CYR61,DUSP1,EGR1,ENAH,FN1,FOS,JUND,LSM1,MB,NR4A1,PFKFB1,PSMB4,PTGS2,SCD,SPI1,SPP1,TF,THBS1,TNC,TP63,VCAN
BMP2		growth factor	2.749	0.00836	ACP5,CSF1,FABP4,FN1,FOS,KLF4,POSTN,PTGS2,RET,SPP1,VCAN
FGF10		growth factor	2.433	0.00142	ANXA1,ANXA2,PTGS2,S100A6,SCD,TMEM123
GHRL		growth factor	2.404	0.00436	FOS,LPL,PTGS2,SCD,SPP1,UCP3
BMP4		growth factor	2.333	0.0165	CEBPA,CYR61,HOPX,KLF4,LCP1,POSTN,RET,SLC40A1,SPI1,TP63
FGF2		growth factor	2.316	0.00699	BCL6,CSF1,CYR61,EGR1,ENPP2,FABP4,FN1,FOS,MCAM,MGP,NR4A1,PDGFRA,PTGS2,SCD,SPP1,TF,THBS1
PDGFB		growth factor	2.222	9.29e-05	EGR1,FN1,FOS,NR4A1,PTGS2,SPP1,THBS1,TNC
IGF2		growth factor	2.177	0.0173	CD36,CTGF,DUSP1,EGR1,FN1,ITGB5,PTGS2,SPP1,TGFBI
TGFB3		growth factor	2.16	0.000274	CTGF,CYR61,FN1,FOS,JUND,MGP,SCD,SERPINE2,THBS1,TNC
TGFB2		growth factor	2.069	1.15e-06	ABCA1,CD36,CTGF,EGR1,FN1,FOS,ITGB5,LIPG,SCD,SESN1,SPP1,THBS1,VCAN
IGF1		growth factor	2.047	7.59e-06	ABCA1,ABCF2,C1QA,CACNA1S,CD44,CLU,CSF1,CTGF,CYR61,DUSP1,EGR1,FABP4,FN1,FOS,ITGB5,LPL,NR4A1,PDGFRA,PPP3CC,PTGS2,SCD,SLC25A25,SPP1,TF,TGFBI,THBS1,THRSP,THY1
IKBKG		kinase	2.563	0.000354	AEBP1,C3,CLU,CSF1,ENPP2,FCER2,FOS,KLF5,MGP,NOCT,SERPINE2
CHUK		kinase	2.519	0.00046	AEBP1,C3,CLU,CSF1,ENAH,ENPP2,FOS,KLF5,MGP,NOCT,PTGS2,SERPINE2,SPP1,TP63
PRKCA		kinase	2.425	0.00716	CSTA,CTGF,EGR1,FN1,FOS,LPL,MRPL9,PTGS2
PRKCE		kinase	2.379	0.00919	CYR61,EGR1,FOS,IL2RG,PTGS2,RGS2
MAPK8		kinase	2.27	0.0167	ABCA1,AQP1,CSTA,CTGF,DUSP1,EGR1,FOS,JUND,PTGS2
RAF1		kinase	2.225	0.000153	ANKRD2,ANXA1,BCL6,CA2,CD44,CD74,CSTA,EGR1,EMP1,FGFBP1,FOS,ITGB5,PTGS2,RET,TUBA4A
TBK1		kinase	2	0.133	FGL2,NFKBIZ,PTGS2,RGCC
FLT1		kinase	2	0.109	FOS,PTBP1,THBS1,VPS4A
ESR1		ligand-dependent nuclear receptor	4.152	0.000442	ACTC1,AK1,AQP1,ARHGEF11,ASS1,ATP1B1,BCL6,C3,CA2,CEBPA,CIT,COL8A1,CRKL,EGR1,ENAH,ENPP2,FARP2,FHL1,FOS,FXYD6,FZD2,GJB2,GSN,HOMER3,JUND,LAPTM5,LBP,LGALS1,LPL,MAP3K1,MYO9B,NELL2,PDGFD,PTGS2,RAB5B,RDH5,RET,RNF41,RP2,SCAMP3,SERPINB5,SESN1,SLC25A36,SLC6A6,SLC6A8,SLC7A5,SPP1,STAT5B,YARS,ZMAT5
PPARG		ligand-dependent nuclear receptor	2.098	0.000134	ABCA1,ACLY,BCL6,C3,CA2,CD36,CEBPA,CIDEA,CS,CTGF,FABP4,FDPS,FN1,KLF4,LHPP,LPL,MGST1,NR4A1,PLIN1,PTGS2,SCD,SPP1,STAT5B,STIM1,UCP3
AR		ligand-dependent nuclear receptor	2.077	0.0422	ABCA1,C3,CIT,CSRP3,EGR1,GSN,HSPB7,MYOZ2,NMRK2,PDGFRA,RP2,SERPINB5,SPP1,TF,THBS1,TP63,VCAN
ESR2		ligand-dependent nuclear receptor	2.035	0.00127	ABCA1,ACTC1,ANK1,C3,CA2,COMP,CTGF,EGR1,ENPP2,FHL1,FOS,FZD2,KLF4,LAPTM5,LPL,NELL2,PTGS2,RASSF2,RP2,SPP1,THRSP
mir-223		microrna	2.891	6.8e-05	ABCA1,C7,CD36,CSF1,EMP1,FGL2,LPL,POSTN,S100A6,SLC39A1,SLC40A1,TGFBI
RICTOR		other	4.811	1.58e-10	ATP5F1B,ATP5F1D,ATP5MC2,ATP6V1G3,EGR1,FAU,LHPP,NDUFA2,NDUFA6,NDUFB10,NDUFB4,NDUFB6,NDUFB9,NDUFS7,NDUFS8,NDUFV1,PPA1,PSMB4,PSMC5,PTGS2,RPL10A,RPL28,RPLP0,RPS26,RPS29,RPS3,RPS5
MYD88		other	2.931	0.0933	C3,CD44,CYR61,DUSP1,EGR1,FOS,INPP5D,NFKBIZ,PTGS2,SPP1
Hbb-b2		other	2.646	2.74e-07	C1QA,CD44,CD74,CEBPA,FN1,IL2RG,LY86,SERPINF2,TF
HRG		other	2.236	7.86e-05	C1QA,C1QB,C1QC,CD74,SPP1
RETN		other	2.216	0.000133	CTGF,FABP4,FOS,LPL,PTGS2,SCD,SPP1
Ins1		other	2.056	0.0158	CEBPA,ECI1,EGR1,FABP4,FOS,GNPAT,LPL,NDUFB9,PLIN1,PTGS2,SCD,TF,THRSP,THY1
PAF1		other	2	0.0272	KLF4,NFKBIZ,SDC4,ZNFX1
F7		peptidase	2.182	0.000811	CTGF,CYR61,EGR1,FOS,KLF5
F2		peptidase	2.175	1.64e-05	CD44,CLU,CTGF,CYR61,DKK3,DUSP1,EGR1,ENTPD1,FHL1,FN1,FOS,PDGFRA,PGM2L1,PTGS2,RAB3A,RDH5,SDC4,THBS1,UBE2S
SMAD4		transcription regulator	3.257	0.00112	CSF1,CTGF,FAP,FN1,FOS,INPP5D,ITGB5,PTGS2,RGCC,SCD,SPI1,SSTR2,THBS1,TNC
MTPN		transcription regulator	2.975	0.000123	ANXA1,CEBPA,COL8A1,FN1,FOS,S100A6,SLMAP,SPP1,TNFRSF1A
SP1		transcription regulator	2.923	0.0129	ABCA1,AEBP1,ANK1,ASNS,ASS1,ATP5F1B,CD99,CEBPA,COL8A1,CTGF,EGR1,FN1,FOS,ITGB5,KLF4,LPL,PDGFRA,PTGS2,SERPINE2,SPP1,TNC,UFD1
CREBBP		transcription regulator	2.762	5.92e-07	AMPD1,BCL6,CA2,CCL26,CD44,CEBPA,CSF1,CYR61,DUSP1,EGR1,FABP4,FDPS,FOS,JUND,LPL,MYO1F,NR4A1,PPFIBP2,PTGS2,RAPGEF4,RGS2,SDC4,SERPINE2,STOM,THRSP,TNC,WNT5B
HIF1A		transcription regulator	2.752	4.73e-05	ABCF2,ALDOC,ASNS,ATG9A,CD36,CD44,CSF1,CTGF,CYR61,FHL1,FN1,FOS,FZD2,ITGB2,LGALS1,MANF,MB,NR4A1,PTGS2,RET,SDC4,SLC40A1,THBS1,ZDHHC9
KDM5A		transcription regulator	2.496	1.13e-05	ACTC1,ATP1B1,CACNA1S,MRPL12,MRPL17,MRPL9,MYBPC1,NDUFA13,NDUFA2,NDUFA6,NDUFB10,NDUFS7,NDUFV1
POU2F2		transcription regulator	2.449	0.00542	ALDOC,BCL6,PLEKHG1,SCD,SPI1,SPP1,SSTR2
YAP1		transcription regulator	2.434	0.00285	CTGF,CYR61,FN1,FOS,NDUFS8,NEGR1,PTGS2,TP63
NCOA2		transcription regulator	2.433	0.00182	CEBPA,EGR1,FABP4,PLIN1,PTGS2,RET,UCP3
EP300		transcription regulator	2.422	0.00146	AMPD1,BCL6,CA2,CD36,CEBPA,DUSP1,EGR1,FABP4,FN1,FOS,ITGB2,MYO1F,NR4A1,PPFIBP2,PTGS2,RAPGEF4,SDC4,SERPINB5,STOM,TNC,WNT5B
SMAD3		transcription regulator	2.383	0.000421	C3,COL6A3,CTGF,EGR1,FN1,FOS,INPP5D,ITGB5,JUND,PTGS2,SPP1,SSTR2,TF,THBS1,TNC
NFATC2		transcription regulator	2.379	0.0145	ABCA1,ACP5,ENPP2,FCER2,FGL2,NFKBIZ,NR4A1,PTGS2,RGS2
STAT3		transcription regulator	2.36	0.0287	BCL6,CD74,CEBPA,CTGF,EGR1,FGL2,FN1,FOS,IFIT5,ITGB2,KLF4,LBP,NFKBIZ,PTGS2,PTPN6,RET,SERPINE2,SLC39A10,SPI1,THBS1,VCAN
GLI1		transcription regulator	2.359	0.0212	CCL26,CLU,CSF1,FHL1,KLF4,PDGFRA,PGM2L1,SESN3,SPP1,TNC
RELA		transcription regulator	2.349	0.00579	ANKRD2,AP1B1,C3,CD44,CTGF,DUSP1,EGR1,FN1,FOS,GNPAT,NR4A1,PTGS2,PTPN6,S100A6,SDC4,SERPINE2,SPI1,STIM1,TP63
JUN		transcription regulator	2.312	7.14e-10	ACP5,ANKRD2,ANXA1,ANXA2,ASNS,C3AR1,CD44,CLU,CSF1,CSF1R,CSTA,CTGF,CYR61,DUSP1,FABP4,FN1,FOS,HSPB2,LBP,MAFA,MVD,NFKBIZ,NR4A1,PTGS2,PTPN6,SCD,SDK1,SERPINB5,SLC6A6,SPP1,STIM1,TARBP2,TF,THBS1,TNC
CEBPD		transcription regulator	2.211	0.00209	ASNS,C3,CLU,CSF1R,FABP4,FOS,PDGFRA,PTGS2
MYB		transcription regulator	2.2	0.0819	FN1,KLF4,PTGS2,RGCC,SDC4,SPP1
RUNX2		transcription regulator	2.192	0.0623	CEBPA,FN1,ITGBL1,PIK3CB,RGCC,SPP1
ELK1		transcription regulator	2.146	0.00974	EGR1,FOS,PTGS2,SPP1,THBS1
ATF2		transcription regulator	2.072	8.79e-06	ASNS,CCL26,DUSP1,EGR1,ENTPD1,FN1,FOS,PDGFRA,PTGS2,SERPINB5,TF
IGF2BP1		translation regulator	2.236	0.000101	CD44,COL14A1,COL6A3,LGALS1,TNC
TLR3		transmembrane receptor	2.636	0.00119	ABCA1,C3,CLU,CSRP3,DUSP1,FOS,LIPG,NFKBIZ,NR4A1,PPP1CA,PTGS2,TNC,TNFRSF1A,TP63,ZNFX1
F3		transmembrane receptor	2.414	0.00505	CTGF,CYR61,EGR1,FOS,LCP1,MAPKAPK3
AGER		transmembrane receptor	2.391	0.00667	CHGB,CSF1,EGR1,LPL,PTGS2,TNC
IL10RA		transmembrane receptor	2	0.00278	ALDOB,ASS1,C3,CA2,CD36,COL14A1,CYR61,F13A1,FHL1,FN1,GSTM2,IL2RG,MSRB1,NPL,PDGFRA,POSTN
