# Supplementary material for: Gene expression profiling of the early pathogenesis of wooden breast disease in commercial broiler chickens using RNA-sequencing
Source: PLoS One. 2018 Dec 5;13(12):e0207346. doi: 10.1371/journal.pone.0207346 (PMC6281187; doi:10.1371/journal.pone.0207346)
Supplement: S5 Table — (XLSX) [file pone.0207346.s006.xlsx]

## Sheet: Sheet1
Upstream Regulator	Expression Log2FC	Molecule Type	Activation z-score	p-value of overlap	Target molecules in dataset
vitamin E		chemical drug	-2.401	0.00374	CD36,CD44,EGR1,LPL,SPP1,TNFRSF1A
Collagen(s)		complex	-2.216	7.6e-05	C3,C3AR1,CYR61,FN1,HERPUD1,THBS1,TNC
ITCH		enzyme	-2	0.000859	CTGF,CYR61,FOS,TP63
ACOX1		enzyme	-2.121	0.0199	ANXA2,CD36,FABP4,LHPP,LPL,MFGE8,OAT,RGS2
CAT		enzyme	-2.219	0.00775	CD36,FN1,PTGS2,THBS1,TNC
ALDH1A2		enzyme	-2.433	7.02e-05	CD44,CSF1,CTGF,CYR61,SPP1,TGFBI
Alpha catenin		group	-2.789	0.00716	ADAMTS2,C1QTNF2,COL6A3,IL2RG,NFKBIZ,PDGFRA,PTGS2,TNC
JAG2		growth factor	-2	0.0126	BCL6,C3,CCL26,SPP1
INSR		kinase	-3.948	1.16e-09	AQP1,ATP5F1B,ATP5F1D,C1QA,CD36,CEBPA,CKMT2,COL6A3,CS,CTGF,DAG1,DUSP1,ECI1,EGR1,FABP4,FDPS,FHL1,FOS,HSD17B10,ITGB5,LCP1,LGALS1,MPEG1,MVD,NDUFB4,NDUFB9,OGDH,SC5D,SCD,SMPX,TNFRSF1A,UCP3
let-7a-5p (and other miRNAs w/seed GAGGUAG)		mature microrna	-2.183	0.282	IFIT5,PGRMC1,PTGS2,SCD,THBS1
miR-155-5p (miRNAs w/seed UAAUGCU)		mature microrna	-2.897	0.014	CSF1R,CYR61,FCER2,HSD17B12,HSDL1,INPP5D,LPL,PTGS2,SPI1
mir-33		microrna	-2	0.00182	ABCA1,CEBPA,FABP4,LPL
ZNF106		other	-2	0.0205	ACTC1,C3,LGALS1,NDUFB10
H2AFY		other	-2.138	4.41e-05	ABCA1,CD36,EGR1,FN1,LPL,NDUFB6,PPA1,THRSP
CR1L		other	-2.608	7.32e-06	C3,COL6A3,COL8A1,CTGF,MGP,TNC,TNFRSF1A
VCAN	0.798	other	-2.703	1.04e-06	AEBP1,ASS1,C1R,C1S,C3,CIDEA,CLU,COMP,DAG1,ENPP2,FN1,FNDC1,LBP,RGS2,SORT1,VCAN
GFI1		transcription regulator	-2	0.22	CEBPA,CSF1,ENTPD1,TNFRSF1A
CBX5		transcription regulator	-2	0.139	FGFBP1,ITGA7,PPFIBP2,SNTB1,TGFBI
MYC		transcription regulator	-2.053	5.46e-07	ABCA1,ABCF2,ABCF3,AQP1,ASNS,ASS1,BCL6,BMPER,CD44,CD48,CEBPA,CLU,COL14A1,COL6A3,COL8A1,COX5B,DUSP1,ECSIT,EGR1,EIF3D,EMP1,FABP4,FAP,FN1,FOS,GAMT,GNPAT,IDH2,IGLL1/IGLL5,IQGAP2,ITGB5,ITGBL1,KLF4,LGALS1,MGP,MRPL12,MYBPH,NOCT,OAT,PDGFRA,PFKFB1,PTBP1,PTGS2,RPL19,S100A6,SERPINE2,SLC7A5,SPP1,TF,THBS1,THY1,TNC,UBE2S
KLF3		transcription regulator	-2.111	0.162	ANK1,FCER2,FOS,GLIPR2,MAN2A2,MAP1S,POP5,PSMC5,TAZ,WSB1,ZMAT5
IRF4		transcription regulator	-2.186	0.152	BCL6,ENTPD1,FCER2,INPP5D,MANF,SPP1
NCOR1		transcription regulator	-2.219	0.000274	CEBPA,DUSP1,MB,NDUFV1,PFKFB1,PLIN1,PTGS2,THRSP,UCP3
NEUROG1		transcription regulator	-2.333	1.91e-05	ASS1,C1S,C3,CFH,FAP,FN1,GFPT2,LCP1,THBS1
TP73		transcription regulator	-2.567	0.00348	C1R,C3,CNTFR,CYR61,EGR1,FKBP1B,FN1,HSPB8,IDH2,KLF5,LCP1,MYOZ2,NRGN,SERPINE2,SPP1,THBS1,THY1,TNFRSF1A
RB1		transcription regulator	-2.714	0.000886	ACTC1,ATP1B1,CACNA1S,CEBPA,CTGF,EGR1,FABP4,FN1,FOS,MRPL12,MRPL17,MRPL9,MYBPC1,NDUFA13,NDUFA2,NDUFA6,NDUFB10,NDUFS7,NDUFV1,PGRMC1
MYCN		transcription regulator	-3.6	2.44e-07	ABCA1,ABCF2,ABCF3,CLU,COL8A1,CTDNEP1,CTGF,DKK3,FAU,FN1,LGALS1,PHGDH,RPL19,RPL23A,RPL28,RPLP0,RPS17,RPS26,RPS28,RPS3,RPS5,TNFRSF1A,UCHL1
TFRC		transporter	-2	0.00326	ANXA2,CHAC1,F13A1,FOS,HERPUD1,ITGB2,PHGDH
SFTPA1		transporter	-2.236	0.0374	CTGF,CYR61,EGR1,FOS,GFPT2
HBA1/HBA2		transporter	-2.333	6.54e-07	ATP5MC2,NDUFA13,NDUFA6,NDUFB4,NDUFB9,NDUFS7,NDUFS8,NDUFV1,RET
